# Supplementary material for: 2-[(E)-(2-Amino­phen­yl)imino­meth­yl]-5-(dimethyl­amino)phenol
Source: Acta Crystallogr Sect E Struct Rep Online. 2009 May 7;65(Pt 6):o1232. doi: 10.1107/S1600536809015773 (PMC2969689; doi:10.1107/S1600536809015773)
Supplement: Supplementary file 1 [file e-65-o1232-sup1.cif]

##############################################################################
###                                                                        ###
###        Electronic paper (Acta Crystallographica Section E)             ###
###                                                                        ###
##############################################################################
#                                                                            #
# This CIF contains the data in a paper accepted for publication in Acta     #
# Crystallographica Section E. It conforms to the requirements of Notes      #
# for Authors for Section E, and has been peer reviewed under the auspices   #
# of the IUCr Commission on Journals.                                        #
#                                                                            #
# Full details of the Crystallographic Information File format               #
# are given in the paper "The Crystallographic Information File (CIF):       #
# a New Standard Archive File for Crystallography" by S. R. Hall, F. H.      #
# Allen and I. D. Brown [Acta Cryst. (1991), A47, 655-685].                  #
#                                                                            #
# The current version of the core CIF dictionary is obtainable from          #
# ftp://ftp.iucr.org/pub/cif_core.dic. The current version number is 2.4.    #
#                                                                            #
# Software is freely available for graphical display of the structure(s) in  #
# this CIF.  For information consult the CIF home page http://www.iucr.org/  #
# cif/home.html                                                              #
#                                                                            #
# This file may be used for bona fide research purposes within the           #
# scientific community so long as proper attribution is given to the journal # 
# article from which it was obtained.                                        #
#                                                                            #
##############################################################################
                                             
data_I
_audit_creation_method     SHELXL-97
_chemical_name_systematic
;
2-[(<i>E</i>)-(2-Aminophenyl)iminomethyl]-5-(dimethylamino)phenol
;
_chemical_name_common     ?
_chemical_formula_moiety     'C17 H21 N3 O'
_chemical_formula_sum     'C17 H21 N3 O'
_chemical_formula_iupac     'C17 H21 N3 O'
_chemical_formula_weight     283.37
_chemical_melting_point     ?
_symmetry_cell_setting     orthorhombic
_symmetry_space_group_name_H-M     'P 21 21 21'
_symmetry_space_group_name_Hall     'P 2ac 2ab'
loop_
    _symmetry_equiv_pos_as_xyz
    'x, y, z'
    '-x+1/2, -y, z+1/2'
    '-x, y+1/2, -z+1/2'
    'x+1/2, -y+1/2, -z'
_cell_length_a     6.5904(13)
_cell_length_b     12.703(3)
_cell_length_c     18.538(4)
_cell_angle_alpha     90.00
_cell_angle_beta     90.00
_cell_angle_gamma     90.00
_cell_volume     1552.0(6)
_cell_formula_units_Z     4
_cell_measurement_reflns_used     1474
_cell_measurement_theta_min     3.09
_cell_measurement_theta_max     27.81
_cell_measurement_temperature     293(2)
_exptl_crystal_description     'Prism'
_exptl_crystal_colour     'yellow'
_exptl_crystal_size_max     0.20
_exptl_crystal_size_mid     0.20
_exptl_crystal_size_min     0.20
_exptl_crystal_density_diffrn     1.213
_exptl_crystal_density_meas     ?
_exptl_crystal_density_method     'not measured'
_exptl_crystal_F_000     608
_exptl_absorpt_coefficient_mu     0.077
_exptl_absorpt_correction_type     'multi-scan'
_exptl_absorpt_process_details     '(CrystalClear; Rigaku, 2005)'
_exptl_absorpt_correction_T_min     0.973
_exptl_absorpt_correction_T_max     0.979
_exptl_special_details
;
;
_diffrn_ambient_temperature     293(2)
_diffrn_radiation_type     MoK\a
_diffrn_radiation_wavelength     0.71073
_diffrn_radiation_source     'fine-focus sealed tube'
_diffrn_radiation_monochromator     graphite
_diffrn_measurement_device_type     'Rigaku SCXmini'
_diffrn_measurement_method     \w
_diffrn_detector_area_resol_mean     13.6612
_diffrn_reflns_number     16156
_diffrn_reflns_av_R_equivalents     0.0626
_diffrn_reflns_av_sigmaI/netI     0.0573
_diffrn_reflns_theta_min     3.21
_diffrn_reflns_theta_max     27.47
_diffrn_reflns_theta_full     27.47
_diffrn_measured_fraction_theta_max     0.998
_diffrn_measured_fraction_theta_full     0.998
_diffrn_reflns_limit_h_min     -8
_diffrn_reflns_limit_h_max     8
_diffrn_reflns_limit_k_min     -16
_diffrn_reflns_limit_k_max     16
_diffrn_reflns_limit_l_min     -24
_diffrn_reflns_limit_l_max     24
_diffrn_standards_number     0
_diffrn_standards_interval_count     .
_diffrn_standards_interval_time     .
_diffrn_standards_decay_%     ?
_refine_special_details
;
Refinement of <i>F</i>^2^ against ALL reflections. The weighted <i>R</i>-factor
<i>wR</i> and goodness of fit <i>S</i> are based on <i>F</i>^2^, conventional
<i>R</i>-factors <i>R</i> are based on <i>F</i>, with <i>F</i> set to zero for
negative <i>F</i>^2^. The threshold expression of <i>F</i>^2^ >
\s(<i>F</i>^2^) is used only for calculating <i>R</i>-factors(gt) <i>etc</i>.
and is not relevant to the choice of reflections for refinement.
<i>R</i>-factors based on <i>F</i>^2^ are statistically about twice as large
as those based on <i>F</i>, and <i>R</i>- factors based on ALL data will be
even larger.
;
_reflns_number_total     3566
_reflns_number_gt     1996
_reflns_threshold_expression     I>2\s(I)
_refine_ls_structure_factor_coef     Fsqd
_refine_ls_matrix_type     full
_refine_ls_R_factor_all     0.0999
_refine_ls_R_factor_gt     0.0577
_refine_ls_wR_factor_gt     0.1494
_refine_ls_wR_factor_ref     0.1756
_refine_ls_goodness_of_fit_ref     1.040
_refine_ls_restrained_S_all     1.040
_refine_ls_number_reflns     2061
_refine_ls_number_parameters     194
_refine_ls_number_restraints     0
_refine_ls_hydrogen_treatment     mixed
_refine_ls_weighting_scheme     calc
_refine_ls_weighting_details
                    'calc w=1/[\s^2^(Fo^2^)+(0.1P)^2^] where P=(Fo^2^+2Fc^2^)/3'
_atom_sites_solution_hydrogens     geom
_atom_sites_solution_primary     direct
_atom_sites_solution_secondary     difmap
_refine_ls_shift/su_max     0.001
_refine_ls_shift/su_mean     0.000
_refine_diff_density_max     0.128
_refine_diff_density_min     -0.135
_refine_ls_extinction_method     none
_refine_ls_extinction_coef     ?
loop_
    _atom_type_symbol
    _atom_type_description
    _atom_type_scat_dispersion_real
    _atom_type_scat_dispersion_imag
    _atom_type_scat_source
    'C' 'C' 0.0033 0.0016
                         'International Tables Vol C Tables 4.2.6.8 and 6.1.1.4'
    'H' 'H' 0.0000 0.0000
                         'International Tables Vol C Tables 4.2.6.8 and 6.1.1.4'
    'N' 'N' 0.0061 0.0033
                         'International Tables Vol C Tables 4.2.6.8 and 6.1.1.4'
    'O' 'O' 0.0106 0.0060
                         'International Tables Vol C Tables 4.2.6.8 and 6.1.1.4'
_computing_data_collection     'CrystalClear (Rigaku, 2005)'
_computing_cell_refinement     'CrystalClear (Rigaku, 2005)'
_computing_data_reduction     'CrystalClear (Rigaku, 2005)'
_computing_structure_solution     'SHELXS97 (Sheldrick, 2008)'
_computing_structure_refinement     'SHELXL97 (Sheldrick, 2008)'
_computing_molecular_graphics     'SHELXTL (Sheldrick,2008)'
_computing_publication_material     'SHELXL97 (Sheldrick, 2008)'
loop_
    _atom_site_type_symbol
    _atom_site_label
    _atom_site_fract_x
    _atom_site_fract_y
    _atom_site_fract_z
    _atom_site_U_iso_or_equiv
    _atom_site_adp_type
    _atom_site_calc_flag
    _atom_site_refinement_flags
    _atom_site_occupancy
    _atom_site_disorder_assembly
    _atom_site_disorder_group
    C C1 0.2951(5) 0.8186(2) 0.07623(17) 0.0481(8) Uani d . 1 . .
    O O1 -0.0143(4) 0.8354(2) 0.14362(14) 0.0690(8) Uani d . 1 . .
    N N2 0.3009(5) 0.7252(2) 0.18825(15) 0.0600(8) Uani d . 1 . .
    C C3 0.0114(5) 0.9219(3) 0.03213(18) 0.0532(8) Uani d . 1 . .
    H H3A -0.1196 0.9471 0.0389 0.064 Uiso calc R 1 . .
    C C4 0.1183(5) 0.9498(2) -0.03042(18) 0.0528(8) Uani d . 1 . .
    C C2 0.0966(5) 0.8582(3) 0.08329(17) 0.0508(8) Uani d . 1 . .
    C C11 0.3911(6) 0.7562(2) 0.13124(19) 0.0569(9) Uani d . 1 . .
    H H11A 0.5264 0.7374 0.1249 0.068 Uiso calc R 1 . .
    C C6 0.3994(5) 0.8473(2) 0.01367(17) 0.0543(8) Uani d . 1 . .
    H H6A 0.5309 0.8225 0.0072 0.065 Uiso calc R 1 . .
    N N1 0.0326(4) 1.0119(3) -0.08228(15) 0.0627(8) Uani d . 1 . .
    C C5 0.3174(5) 0.9101(3) -0.03833(17) 0.0535(8) Uani d . 1 . .
    H H5A 0.3928 0.9270 -0.0792 0.064 Uiso calc R 1 . .
    C C12 0.4162(5) 0.6759(3) 0.24289(18) 0.0555(9) Uani d . 1 . .
    C C9 0.1458(6) 1.0453(3) -0.1467(2) 0.0724(11) Uani d . 1 . .
    H H9A 0.0496 1.0655 -0.1839 0.087 Uiso calc R 1 . .
    H H9B 0.2228 0.9858 -0.1648 0.087 Uiso calc R 1 . .
    N N3 0.1521(5) 0.5451(3) 0.25389(18) 0.0844(11) Uani d . 1 . .
    H H3B 0.1048 0.4891 0.2739 0.101 Uiso calc R 1 . .
    H H3C 0.0871 0.5743 0.2190 0.101 Uiso calc R 1 . .
    C C13 0.3329(6) 0.5880(3) 0.27784(19) 0.0619(10) Uani d . 1 . .
    C C14 0.4406(7) 0.5432(3) 0.3335(2) 0.0773(12) Uani d . 1 . .
    H H14A 0.3869 0.4849 0.3571 0.093 Uiso calc R 1 . .
    C C16 0.7079(7) 0.6677(3) 0.3207(2) 0.0798(12) Uani d . 1 . .
    H H16A 0.8329 0.6943 0.3352 0.096 Uiso calc R 1 . .
    C C17 0.6027(6) 0.7135(3) 0.2645(2) 0.0660(10) Uani d . 1 . .
    H H17A 0.6589 0.7710 0.2406 0.079 Uiso calc R 1 . .
    C C7 -0.1687(6) 1.0581(3) -0.0710(2) 0.0727(11) Uani d . 1 . .
    H H7A -0.2585 1.0041 -0.0522 0.087 Uiso calc R 1 . .
    H H7B -0.2223 1.0804 -0.1173 0.087 Uiso calc R 1 . .
    C C10 0.2883(6) 1.1352(3) -0.1340(3) 0.0871(13) Uani d . 1 . .
    H H10A 0.3566 1.1524 -0.1782 0.131 Uiso calc R 1 . .
    H H10B 0.3866 1.1155 -0.0982 0.131 Uiso calc R 1 . .
    H H10C 0.2133 1.1952 -0.1175 0.131 Uiso calc R 1 . .
    C C15 0.6240(8) 0.5819(4) 0.3550(2) 0.0818(13) Uani d . 1 . .
    H H15A 0.6929 0.5502 0.3930 0.098 Uiso calc R 1 . .
    C C8 -0.1708(7) 1.1508(4) -0.0202(3) 0.0933(14) Uani d . 1 . .
    H H8A -0.3070 1.1767 -0.0154 0.140 Uiso calc R 1 . .
    H H8B -0.0854 1.2055 -0.0390 0.140 Uiso calc R 1 . .
    H H8C -0.1213 1.1291 0.0262 0.140 Uiso calc R 1 . .
    H H1A 0.067(7) 0.796(4) 0.168(2) 0.098(16) Uiso d . 1 . .
loop_
    _atom_site_aniso_label
    _atom_site_aniso_U_11
    _atom_site_aniso_U_22
    _atom_site_aniso_U_33
    _atom_site_aniso_U_12
    _atom_site_aniso_U_13
    _atom_site_aniso_U_23
    C1 0.0444(16) 0.0430(16) 0.0570(19) 0.0037(14) 0.0031(16) -0.0112(15)
    O1 0.0518(14) 0.0809(18) 0.0742(17) 0.0140(14) 0.0173(13) 0.0094(15)
    N2 0.0612(17) 0.0546(16) 0.0643(18) 0.0097(15) 0.0110(15) 0.0026(15)
    C3 0.0384(16) 0.0548(19) 0.067(2) 0.0022(15) 0.0021(16) -0.0071(17)
    C4 0.0463(17) 0.0486(17) 0.064(2) -0.0065(15) -0.0084(16) -0.0116(16)
    C2 0.0469(17) 0.0475(17) 0.0581(19) -0.0039(16) 0.0080(17) -0.0092(16)
    C11 0.056(2) 0.0458(18) 0.069(2) 0.0095(16) 0.0007(19) -0.0099(17)
    C6 0.0449(16) 0.0517(19) 0.066(2) 0.0060(16) 0.0064(17) -0.0112(16)
    N1 0.0488(16) 0.0772(19) 0.0622(17) 0.0011(15) -0.0072(15) 0.0005(16)
    C5 0.0438(17) 0.0570(18) 0.060(2) -0.0009(16) 0.0015(17) -0.0088(17)
    C12 0.0560(19) 0.0485(18) 0.062(2) 0.0119(17) 0.0056(18) -0.0012(17)
    C9 0.068(2) 0.080(3) 0.069(2) 0.004(2) -0.014(2) 0.004(2)
    N3 0.077(2) 0.084(2) 0.093(2) -0.0138(19) 0.008(2) 0.012(2)
    C13 0.062(2) 0.056(2) 0.067(2) 0.0106(19) 0.010(2) -0.0010(18)
    C14 0.084(3) 0.067(2) 0.080(3) 0.019(2) 0.020(2) 0.012(2)
    C16 0.066(2) 0.083(3) 0.090(3) 0.019(2) -0.004(2) 0.000(3)
    C17 0.063(2) 0.059(2) 0.076(2) 0.010(2) 0.005(2) 0.0051(19)
    C7 0.051(2) 0.088(3) 0.079(2) 0.002(2) -0.017(2) 0.008(2)
    C10 0.075(3) 0.083(3) 0.102(3) -0.011(3) -0.016(3) 0.014(2)
    C15 0.091(3) 0.078(3) 0.076(3) 0.029(3) 0.000(3) 0.017(2)
    C8 0.076(3) 0.098(3) 0.106(3) 0.024(3) -0.001(3) -0.005(3)
_geom_special_details
;
All e.s.d.'s (except the e.s.d. in the dihedral angle between two l.s. planes)
are estimated using the full covariance matrix. The cell e.s.d.'s are taken
into account individually in the estimation of e.s.d.'s in distances, angles
and torsion angles; correlations between e.s.d.'s in cell parameters are only
used when they are defined by crystal symmetry. An approximate (isotropic)
treatment of cell e.s.d.'s is used for estimating e.s.d.'s involving l.s.
planes.
;
loop_
    _geom_bond_atom_site_label_1
    _geom_bond_atom_site_label_2
    _geom_bond_site_symmetry_2
    _geom_bond_distance
    _geom_bond_publ_flag
    C1 C6 . 1.397(4) ?
    C1 C2 . 1.407(4) ?
    C1 C11 . 1.438(4) ?
    O1 C2 . 1.367(4) ?
    O1 H1A . 0.86(5) ?
    N2 C11 . 1.275(4) ?
    N2 C12 . 1.413(4) ?
    C3 C2 . 1.367(4) ?
    C3 C4 . 1.402(5) ?
    C3 H3A . 0.9300 ?
    C4 N1 . 1.366(4) ?
    C4 C5 . 1.413(5) ?
    C11 H11A . 0.9300 ?
    C6 C5 . 1.363(4) ?
    C6 H6A . 0.9300 ?
    N1 C7 . 1.465(5) ?
    N1 C9 . 1.471(4) ?
    C5 H5A . 0.9300 ?
    C12 C17 . 1.378(5) ?
    C12 C13 . 1.403(5) ?
    C9 C10 . 1.497(5) ?
    C9 H9A . 0.9700 ?
    C9 H9B . 0.9700 ?
    N3 C13 . 1.383(5) ?
    N3 H3B . 0.8600 ?
    N3 H3C . 0.8600 ?
    C13 C14 . 1.376(5) ?
    C14 C15 . 1.365(6) ?
    C14 H14A . 0.9300 ?
    C16 C15 . 1.377(6) ?
    C16 C17 . 1.380(5) ?
    C16 H16A . 0.9300 ?
    C17 H17A . 0.9300 ?
    C7 C8 . 1.509(5) ?
    C7 H7A . 0.9700 ?
    C7 H7B . 0.9700 ?
    C10 H10A . 0.9600 ?
    C10 H10B . 0.9600 ?
    C10 H10C . 0.9600 ?
    C15 H15A . 0.9300 ?
    C8 H8A . 0.9600 ?
    C8 H8B . 0.9600 ?
    C8 H8C . 0.9600 ?
loop_
    _geom_angle_atom_site_label_1
    _geom_angle_atom_site_label_2
    _geom_angle_atom_site_label_3
    _geom_angle_site_symmetry_1
    _geom_angle_site_symmetry_3
    _geom_angle
    _geom_angle_publ_flag
    C6 C1 C2 . . 116.2(3) ?
    C6 C1 C11 . . 121.1(3) ?
    C2 C1 C11 . . 122.7(3) ?
    C2 O1 H1A . . 103(3) ?
    C11 N2 C12 . . 118.7(3) ?
    C2 C3 C4 . . 121.1(3) ?
    C2 C3 H3A . . 119.4 ?
    C4 C3 H3A . . 119.4 ?
    N1 C4 C3 . . 121.4(3) ?
    N1 C4 C5 . . 121.1(3) ?
    C3 C4 C5 . . 117.5(3) ?
    O1 C2 C3 . . 118.2(3) ?
    O1 C2 C1 . . 119.8(3) ?
    C3 C2 C1 . . 121.9(3) ?
    N2 C11 C1 . . 123.5(3) ?
    N2 C11 H11A . . 118.2 ?
    C1 C11 H11A . . 118.2 ?
    C5 C6 C1 . . 123.0(3) ?
    C5 C6 H6A . . 118.5 ?
    C1 C6 H6A . . 118.5 ?
    C4 N1 C7 . . 120.3(3) ?
    C4 N1 C9 . . 121.9(3) ?
    C7 N1 C9 . . 117.4(3) ?
    C6 C5 C4 . . 120.2(3) ?
    C6 C5 H5A . . 119.9 ?
    C4 C5 H5A . . 119.9 ?
    C17 C12 C13 . . 119.4(3) ?
    C17 C12 N2 . . 122.3(3) ?
    C13 C12 N2 . . 118.3(3) ?
    N1 C9 C10 . . 114.2(3) ?
    N1 C9 H9A . . 108.7 ?
    C10 C9 H9A . . 108.7 ?
    N1 C9 H9B . . 108.7 ?
    C10 C9 H9B . . 108.7 ?
    H9A C9 H9B . . 107.6 ?
    C13 N3 H3B . . 120.0 ?
    C13 N3 H3C . . 120.0 ?
    H3B N3 H3C . . 120.0 ?
    C14 C13 N3 . . 121.4(4) ?
    C14 C13 C12 . . 118.3(4) ?
    N3 C13 C12 . . 120.2(3) ?
    C15 C14 C13 . . 121.8(4) ?
    C15 C14 H14A . . 119.1 ?
    C13 C14 H14A . . 119.1 ?
    C15 C16 C17 . . 118.7(4) ?
    C15 C16 H16A . . 120.6 ?
    C17 C16 H16A . . 120.6 ?
    C12 C17 C16 . . 121.4(4) ?
    C12 C17 H17A . . 119.3 ?
    C16 C17 H17A . . 119.3 ?
    N1 C7 C8 . . 114.2(3) ?
    N1 C7 H7A . . 108.7 ?
    C8 C7 H7A . . 108.7 ?
    N1 C7 H7B . . 108.7 ?
    C8 C7 H7B . . 108.7 ?
    H7A C7 H7B . . 107.6 ?
    C9 C10 H10A . . 109.5 ?
    C9 C10 H10B . . 109.5 ?
    H10A C10 H10B . . 109.5 ?
    C9 C10 H10C . . 109.5 ?
    H10A C10 H10C . . 109.5 ?
    H10B C10 H10C . . 109.5 ?
    C14 C15 C16 . . 120.4(4) ?
    C14 C15 H15A . . 119.8 ?
    C16 C15 H15A . . 119.8 ?
    C7 C8 H8A . . 109.5 ?
    C7 C8 H8B . . 109.5 ?
    H8A C8 H8B . . 109.5 ?
    C7 C8 H8C . . 109.5 ?
    H8A C8 H8C . . 109.5 ?
    H8B C8 H8C . . 109.5 ?
loop_
    _geom_hbond_atom_site_label_D
    _geom_hbond_atom_site_label_H
    _geom_hbond_atom_site_label_A
    _geom_hbond_site_symmetry_A
    _geom_hbond_distance_DH
    _geom_hbond_distance_HA
    _geom_hbond_distance_DA
    _geom_hbond_angle_DHA
    N3 H3B O1 3_545 0.86 2.55 3.395(4) 167.3
    O1 H1A N2 . 0.86(5) 1.82(5) 2.638(4) 157(4)
data_global
_journal_date_recd_electronic     2009-04-24
_journal_date_accepted     2009-04-28
_journal_name_full     'Acta Crystallographica, Section E'
_journal_year     2009
_journal_volume     65
_journal_issue      6
_journal_page_first     o1232
_journal_page_last     o1232
_journal_paper_category     QO
_journal_coeditor_code     RZ2315
_publ_contact_author_name     'Yan-Hong Yu*'
_publ_contact_author_address
;
Jiangxi Key Laboratory of Organic Chemistry,Jiangxi Science and Technology
 Normal University, Nanchang 330013, P. R. China
;
_publ_contact_author_email     'yuyanhong001@yahoo.com.cn'
_publ_contact_author_fax     '86-791-3301302 '
_publ_contact_author_phone     '86-791-3301302 '
_publ_section_title
;
2-[(<i>E</i>)-(2-Aminophenyl)iminomethyl]-5-(dimethylamino)phenol
;
loop_
    _publ_author_name
    _publ_author_footnote
    _publ_author_address
    'Yu, Yan-Hong' .
;
Jiangxi Key Laboratory of Organic Chemistry
Jiangxi Science and Technology Normal University
Nanchang 330013
People's Republic of China
;
    'Qian, Kun' .
;
Academic Administration of JiangXi University of Traditional Chinese Medicine
Nanchang 330047
People's Republic of China
;
