# Supplementary material for: 2-[(E)-(2-Amino­phen­yl)imino­meth­yl]-5-(dimethyl­amino)phenol
Source: Acta Crystallogr Sect E Struct Rep Online. 2009 May 7;65(Pt 6):o1232. doi: 10.1107/S1600536809015773 (PMC2969689; doi:10.1107/S1600536809015773)
Supplement: Supplementary file 2 [file e-65-o1232-Isup2.hkl]

# 
# h,k,l, Fc-squared, Fo-squared, sigma(Fo-squared) and status flag 
# 
data_I
_shelx_title ' shelxl in P2(1)2(1)2(1)' 
_shelx_refln_list_code          4 
_shelx_F_calc_maximum      126.34 
_exptl_crystal_F_000       608.00 
_reflns_d_resolution_high  0.7703 
 
loop_ 
 _symmetry_equiv_pos_as_xyz 
 'x, y, z' 
 '-x+1/2, -y, z+1/2' 
 '-x, y+1/2, -z+1/2' 
 'x+1/2, -y+1/2, -z' 
 
_cell_length_a     6.5904 
_cell_length_b    12.7030 
_cell_length_c    18.5377 
_cell_angle_alpha  90.000 
_cell_angle_beta   90.000 
_cell_angle_gamma  90.000 
 
_shelx_F_squared_multiplier     1.000 
 
loop_ 
 _refln_index_h 
 _refln_index_k 
 _refln_index_l 
 _refln_F_squared_calc 
 _refln_F_squared_meas 
 _refln_F_squared_sigma 
 _refln_observed_status 
   2   0   0       62.78       68.81      4.30 o 
   4   0   0      596.10      698.05     22.09 o 
   6   0   0       96.61       94.84      8.34 o 
   8   0   0        0.03        1.30      8.11 o 
   1   1   0      907.55      933.75      7.47 o 
   2   1   0       22.84       23.98      1.82 o 
   3   1   0      135.36      172.31      6.16 o 
   4   1   0        0.76        0.54      1.65 o 
   5   1   0       27.13       29.87      2.83 o 
   6   1   0       30.26       32.49      3.58 o 
   7   1   0       14.00       14.55      4.56 o 
   8   1   0        1.09        3.69      4.39 o 
   0   2   0      554.09      517.94      8.93 o 
   1   2   0     3427.45     2984.45     31.68 o 
   2   2   0      282.23      293.85      4.89 o 
   3   2   0      775.16      724.46     15.93 o 
   4   2   0       32.69       28.95      3.02 o 
   5   2   0        0.43       -0.23      1.60 o 
   6   2   0      119.71      109.99      7.12 o 
   7   2   0        0.59        1.42      2.71 o 
   8   2   0        0.60        4.45      4.06 o 
   1   3   0     1966.67     1735.93     42.90 o 
   2   3   0      958.77      905.89     13.50 o 
   3   3   0       94.74      103.15      3.03 o 
   4   3   0       58.79       59.30      2.86 o 
   5   3   0       11.62       15.13      2.47 o 
   6   3   0        2.53        2.37      2.56 o 
   7   3   0       25.84       30.88      5.49 o 
   8   3   0        2.59        8.48      5.15 o 
   0   4   0      243.83      299.59      9.99 o 
   1   4   0      269.86      244.43      4.26 o 
   2   4   0      114.88      121.79      3.50 o 
   3   4   0       76.27       75.33      2.63 o 
   4   4   0        8.64        6.97      1.42 o 
   5   4   0       30.07       32.93      3.79 o 
   6   4   0        9.00       13.55      4.43 o 
   7   4   0        2.62        9.78      5.28 o 
   8   4   0        0.48        2.99      5.34 o 
   1   5   0       14.10       15.72      1.23 o 
   2   5   0        8.97        7.79      1.79 o 
   3   5   0       15.04       16.10      1.46 o 
   4   5   0       74.85       66.30      3.17 o 
   5   5   0        0.21        1.81      2.60 o 
   6   5   0       37.27       47.79      5.30 o 
   7   5   0        1.78        7.47      6.43 o 
   8   5   0        0.34       -1.13      5.89 o 
   0   6   0       77.71       73.10      5.57 o 
   1   6   0        7.82        6.60      1.24 o 
   2   6   0      154.56      163.91      4.84 o 
   3   6   0       89.60       96.09      5.02 o 
   4   6   0      158.68      161.93      8.31 o 
   5   6   0       44.84       38.62      4.54 o 
   6   6   0       66.17       60.87      6.26 o 
   7   6   0        7.93        1.48      3.11 o 
   1   7   0      124.97      115.32      3.80 o 
   2   7   0       18.92       22.26      2.03 o 
   3   7   0       25.34       25.81      2.56 o 
   4   7   0      200.21      189.15      8.54 o 
   5   7   0       11.96       22.69      3.76 o 
   6   7   0       28.43       48.38      6.65 o 
   7   7   0        2.45       12.75      8.02 o 
   0   8   0      726.00      674.73     31.39 o 
   1   8   0       30.79       33.67      2.91 o 
   2   8   0        0.27        3.18      1.50 o 
   3   8   0      137.53      119.16      4.98 o 
   4   8   0        0.84       -1.00      1.83 o 
   5   8   0        6.16        5.10      2.47 o 
   6   8   0       10.80        9.91      4.83 o 
   7   8   0        9.64       11.42      5.79 o 
   1   9   0       23.32       23.56      2.27 o 
   2   9   0        9.83       21.33      4.24 o 
   3   9   0      105.57      106.51      6.49 o 
   4   9   0      148.64      138.96     10.94 o 
   5   9   0        6.65        9.96      3.95 o 
   6   9   0       20.21       27.01      9.50 o 
   7   9   0        6.35       15.36      6.70 o 
   0  10   0      417.03      396.11     25.16 o 
   1  10   0       58.95       66.60      4.67 o 
   2  10   0       10.30       17.05      5.30 o 
   3  10   0      130.86      138.87      7.87 o 
   4  10   0      103.96      102.07      9.54 o 
   5  10   0        0.09        5.12      4.13 o 
   6  10   0        3.74        8.61      5.31 o 
   1  11   0        8.30       14.48      4.06 o 
   2  11   0        3.89        9.86      3.27 o 
   3  11   0      158.40      168.63      9.96 o 
   4  11   0        5.92        2.14      3.59 o 
   5  11   0        0.04       -0.80      3.22 o 
   6  11   0        4.71        3.63      4.52 o 
   0  12   0       85.06       68.23     10.77 o 
   1  12   0       10.29       13.84      4.27 o 
   2  12   0        4.41       11.77      3.61 o 
   3  12   0        0.33        2.40      3.05 o 
   4  12   0        5.48       17.56      6.09 o 
   5  12   0       21.00       16.40      6.76 o 
   1  13   0        0.01       -2.97      3.43 o 
   2  13   0      177.14      150.10     10.13 o 
   3  13   0       54.65       55.19      7.75 o 
   4  13   0        0.66       -2.51      3.37 o 
   5  13   0        3.91       -3.03      4.50 o 
   0  14   0        0.17       -0.56      4.83 o 
   1  14   0        0.50        2.15      3.66 o 
   2  14   0        2.83       -0.65      3.25 o 
   3  14   0        2.68        3.27      5.16 o 
   4  14   0        0.72       -5.90      5.90 o 
   1  15   0        1.85        4.66      4.63 o 
   2  15   0        2.25        8.72      6.15 o 
   3  15   0        5.68        3.95      5.78 o 
   0  16   0        4.07        8.19      8.36 o 
   1  16   0        0.12       -2.60      4.88 o 
   2  16   0        0.28       -6.87      7.78 o 
   1   0   1     5387.66     5300.00     39.41 o 
   2   0   1     2087.58     2043.93     31.38 o 
   3   0   1     1632.35     1733.47     29.48 o 
   4   0   1     1268.05     1325.79     27.72 o 
   5   0   1       30.39       29.39      2.82 o 
   6   0   1       26.57       27.06      4.11 o 
   7   0   1       26.38       22.72      5.05 o 
   8   0   1        9.87        9.71      4.82 o 
   1   1   1     4173.77     4137.12     19.13 o 
   2   1   1     1270.25     1239.40     17.94 o 
   3   1   1      290.92      300.48      5.02 o 
   4   1   1        0.57        3.22      1.17 o 
   5   1   1        7.81        6.85      1.26 o 
   6   1   1       14.93       18.41      2.11 o 
   7   1   1       56.44       50.71      4.62 o 
   8   1   1        4.61        6.02      3.50 o 
   0   2   1      664.55      723.38      5.40 o 
   1   2   1     2496.14     2389.93     29.00 o 
   2   2   1     1620.48     1598.92     14.07 o 
   3   2   1      881.65      913.97     12.54 o 
   4   2   1      360.06      333.47      5.93 o 
   5   2   1       51.57       48.11      2.64 o 
   6   2   1       13.89       12.63      1.97 o 
   7   2   1       17.64       20.76      3.33 o 
   8   2   1        3.89        5.04      3.13 o 
   0   3   1      472.60      482.48      6.20 o 
   1   3   1      314.78      357.41      3.36 o 
   2   3   1      988.26      903.53     11.63 o 
   3   3   1      346.59      387.79      5.86 o 
   4   3   1       12.77       15.13      1.26 o 
   5   3   1        4.75        2.35      1.27 o 
   6   3   1       10.74       16.30      2.63 o 
   7   3   1        4.99        5.04      2.41 o 
   8   3   1        5.23        1.33      2.64 o 
   0   4   1      367.33      347.32     10.52 o 
   1   4   1     1578.39     1614.38     16.40 o 
   2   4   1      546.42      552.83      7.58 o 
   3   4   1       43.51       42.45      1.90 o 
   4   4   1       25.41       25.17      1.44 o 
   5   4   1        1.19        3.74      1.57 o 
   6   4   1       45.53       45.29      3.67 o 
   7   4   1       21.14       17.94      3.22 o 
   8   4   1        2.58       12.65      4.54 o 
   0   5   1       76.33       73.59      2.41 o 
   1   5   1      311.99      295.97      4.18 o 
   2   5   1      461.86      485.40      7.06 o 
   3   5   1       10.55       10.44      1.47 o 
   4   5   1       18.40       20.57      1.60 o 
   5   5   1        5.54        3.51      1.65 o 
   6   5   1       13.78       16.71      2.72 o 
   7   5   1       23.03       21.17      3.49 o 
   8   5   1        2.67        0.16      3.27 o 
   0   6   1     1241.20     1194.08     20.75 o 
   1   6   1      203.43      210.44      3.66 o 
   2   6   1       26.65       25.90      1.37 o 
   3   6   1       63.05       64.40      2.11 o 
   4   6   1        4.75        8.40      1.34 o 
   5   6   1        1.55        1.88      1.61 o 
   6   6   1       22.87       23.36      3.23 o 
   7   6   1       16.93       13.50      3.51 o 
   0   7   1       36.87       31.99      2.15 o 
   1   7   1       10.30        9.94      1.11 o 
   2   7   1       54.81       54.43      2.08 o 
   3   7   1       67.85       61.94      2.18 o 
   4   7   1       57.75       58.51      3.09 o 
   5   7   1        0.40        0.00      1.34 o 
   6   7   1       60.59       56.84      4.66 o 
   7   7   1        2.17        0.77      2.46 o 
   0   8   1      453.70      414.34     10.08 o 
   1   8   1       55.79       61.11      2.61 o 
   2   8   1        5.94        8.00      1.49 o 
   3   8   1       85.58       84.79      3.63 o 
   4   8   1        2.35        5.58      1.71 o 
   5   8   1        7.20        8.13      2.22 o 
   6   8   1       28.80       26.93      4.40 o 
   7   8   1       34.95       38.60      5.71 o 
   0   9   1       23.25       22.90      2.23 o 
   1   9   1      108.38      107.43      4.04 o 
   2   9   1       25.28       25.79      2.34 o 
   3   9   1       67.59       64.59      3.38 o 
   4   9   1      253.66      248.55     10.61 o 
   5   9   1        2.24        4.49      2.44 o 
   6   9   1       46.39       55.71      6.13 o 
   7   9   1       18.66       14.06      4.97 o 
   0  10   1        5.11        6.97      1.83 o 
   1  10   1       62.22       56.14      2.90 o 
   2  10   1        0.47       -1.14      1.35 o 
   3  10   1       27.11       27.27      2.69 o 
   4  10   1       12.50       10.14      3.03 o 
   5  10   1        4.20        5.82      2.97 o 
   6  10   1        5.90        2.96      3.17 o 
   0  11   1      105.42       98.59      7.74 o 
   1  11   1        6.10        2.84      1.50 o 
   2  11   1       76.07       78.72      4.32 o 
   3  11   1      192.39      168.86      8.09 o 
   4  11   1        2.66        2.47      2.40 o 
   5  11   1        1.79        8.05      3.65 o 
   6  11   1       17.68       28.81      5.56 o 
   0  12   1        1.31        8.46      3.88 o 
   1  12   1        3.72        1.85      1.46 o 
   2  12   1       87.64       80.42      4.87 o 
   3  12   1      107.02       93.69      6.21 o 
   4  12   1        2.80        4.61      2.93 o 
   5  12   1        0.32        8.34      3.54 o 
   0  13   1        7.32        2.90      3.37 o 
   1  13   1        2.33        6.85      2.96 o 
   2  13   1       11.68       13.22      3.31 o 
   3  13   1       33.39       34.32      4.83 o 
   4  13   1       24.69       22.05      4.57 o 
   5  13   1       21.45       19.25      4.98 o 
   0  14   1        5.91        4.08      3.91 o 
   1  14   1        6.51        9.98      4.16 o 
   2  14   1       32.01       33.46      5.50 o 
   3  14   1        0.09       -4.57      4.57 o 
   4  14   1        2.16        4.37      4.21 o 
   0  15   1        0.02       10.63      8.55 o 
   1  15   1        8.17       10.49      3.64 o 
   2  15   1        3.52        4.10      3.88 o 
   3  15   1        8.90        3.67      4.46 o 
   0  16   1        2.89       -1.30      4.51 o 
   1  16   1        0.18        0.54      3.46 o 
   2  16   1        0.79        5.59      5.97 o 
   1   0   2     1203.53     1136.88     12.11 o 
   2   0   2      178.95      184.72      4.12 o 
   3   0   2       74.83       83.48      3.32 o 
   4   0   2       43.39       46.72      2.75 o 
   5   0   2       61.95       72.41      5.21 o 
   6   0   2       15.63       15.37      3.17 o 
   7   0   2       37.52       51.64      8.20 o 
   8   0   2        2.96        8.66      5.26 o 
   1   1   2     3014.41     2878.39     17.34 o 
   2   1   2      803.40      777.11      6.96 o 
   3   1   2     1154.89     1221.38     15.09 o 
   4   1   2        6.00        8.95      1.26 o 
   5   1   2        3.37        4.24      1.78 o 
   6   1   2       18.94       21.86      2.41 o 
   7   1   2       24.39       23.65      3.49 o 
   8   1   2        7.20        6.78      3.10 o 
   0   2   2     1794.81     1861.73     16.25 o 
   1   2   2     5336.93     5440.90     34.19 o 
   2   2   2      158.85      151.27      2.48 o 
   3   2   2     1254.44     1294.49     15.52 o 
   4   2   2       47.65       46.79      1.93 o 
   5   2   2       35.80       30.76      1.95 o 
   6   2   2       24.82       26.33      2.59 o 
   7   2   2       29.83       35.85      3.76 o 
   8   2   2        1.80        7.23      3.66 o 
   0   3   2     4637.46     4574.31     44.79 o 
   1   3   2     4465.95     4620.70     33.80 o 
   2   3   2      586.15      565.20     11.30 o 
   3   3   2      433.80      439.34      9.34 o 
   4   3   2       54.25       48.52      1.99 o 
   5   3   2       16.14       15.19      1.84 o 
   6   3   2       23.70       22.29      2.49 o 
   7   3   2       11.51       12.32      3.10 o 
   8   3   2        2.30        5.09      3.19 o 
   0   4   2     1989.47     1903.67     25.13 o 
   1   4   2     2672.41     2626.82     30.85 o 
   2   4   2      123.24      121.23      2.16 o 
   3   4   2      251.71      255.89      4.85 o 
   4   4   2       80.20       82.25      3.42 o 
   5   4   2       30.45       33.49      2.97 o 
   6   4   2        4.30        2.54      1.96 o 
   7   4   2        0.08        1.79      2.09 o 
   8   4   2        2.40        3.47      3.18 o 
   0   5   2        3.83        4.68      1.43 o 
   1   5   2       39.46       37.69      1.41 o 
   2   5   2      123.57      109.95      2.21 o 
   3   5   2       79.02       72.35      2.21 o 
   4   5   2       17.07       22.95      2.04 o 
   5   5   2       37.04       33.45      2.34 o 
   6   5   2        5.08        6.70      2.19 o 
   7   5   2        0.54       -1.21      2.03 o 
   8   5   2        3.30        4.27      4.56 o 
   0   6   2       79.76       96.55      2.88 o 
   1   6   2        0.88        4.96      1.43 o 
   2   6   2       73.76       79.87      2.74 o 
   3   6   2      206.68      227.72      4.31 o 
   4   6   2      100.30       87.67      3.59 o 
   5   6   2       10.08       11.30      2.43 o 
   6   6   2        4.44        6.63      2.60 o 
   7   6   2       19.87       18.92      3.92 o 
   0   7   2        8.23       10.45      1.73 o 
   1   7   2      604.39      595.41      9.98 o 
   2   7   2       21.14       26.32      1.75 o 
   3   7   2      240.10      241.04      4.97 o 
   4   7   2       69.77       73.14      3.20 o 
   5   7   2       12.35       12.35      2.21 o 
   6   7   2        8.16        7.11      2.54 o 
   7   7   2       33.12       37.35      6.22 o 
   0   8   2       21.52       20.85      1.89 o 
   1   8   2       18.73       23.37      1.71 o 
   2   8   2       51.54       43.91      2.25 o 
   3   8   2      337.97      324.35      7.57 o 
   4   8   2       12.53       17.66      2.25 o 
   5   8   2        6.53       10.86      2.60 o 
   6   8   2       26.43       38.21      4.85 o 
   7   8   2        4.74        8.01      4.25 o 
   0   9   2      221.87      237.76      7.26 o 
   1   9   2       10.90       15.87      1.78 o 
   2   9   2       16.09       14.53      1.87 o 
   3   9   2      190.25      185.15      5.99 o 
   4   9   2      125.15      121.55      5.39 o 
   5   9   2        0.79       -0.71      1.99 o 
   6   9   2        1.20       10.86      5.70 o 
   7   9   2       23.61       26.90      6.15 o 
   0  10   2       34.45       39.41      2.97 o 
   1  10   2        4.88        4.85      1.81 o 
   2  10   2        2.79        3.78      1.40 o 
   3  10   2       71.10       66.37      4.20 o 
   4  10   2       58.82       60.09      4.85 o 
   5  10   2        2.96       15.19      4.36 o 
   6  10   2       16.35       17.64      4.28 o 
   0  11   2       55.37       47.59      4.76 o 
   1  11   2        8.30        5.69      1.67 o 
   2  11   2      104.82      101.94      4.86 o 
   3  11   2        3.67       -0.57      2.29 o 
   4  11   2        2.99        2.73      2.70 o 
   5  11   2       15.99       13.70      4.85 o 
   6  11   2       10.60        7.53      5.32 o 
   0  12   2       16.79       22.45      4.46 o 
   1  12   2       38.26       33.60      3.49 o 
   2  12   2        3.86        3.19      1.86 o 
   3  12   2        8.35        5.93      2.74 o 
   4  12   2        5.49        5.50      2.95 o 
   5  12   2        2.99       11.62      3.74 o 
   0  13   2        5.20       14.82      6.02 o 
   1  13   2        2.57        2.26      2.16 o 
   2  13   2       12.54        7.49      2.72 o 
   3  13   2        2.12        1.63      2.48 o 
   4  13   2       23.61       23.73      4.63 o 
   5  13   2        9.22       11.58      4.32 o 
   0  14   2       12.85        7.73      5.03 o 
   1  14   2       21.99       20.13      4.25 o 
   2  14   2       16.71       25.78      5.51 o 
   3  14   2       48.83       52.14      6.64 o 
   4  14   2        5.25        8.51      5.04 o 
   0  15   2        2.66       -0.07      3.18 o 
   1  15   2       21.68       14.33      4.27 o 
   2  15   2        8.90        3.33      3.80 o 
   3  15   2        3.94        6.41      4.75 o 
   0  16   2        1.99        3.98      5.18 o 
   1  16   2        1.68        3.98      4.10 o 
   1   0   3        7.28        9.41      0.83 o 
   2   0   3        9.11        9.35      1.05 o 
   3   0   3      180.01      176.09      5.34 o 
   4   0   3        0.15        0.49      1.24 o 
   5   0   3        7.48        8.78      2.04 o 
   6   0   3        9.44       10.17      2.56 o 
   7   0   3       12.31       17.29      4.34 o 
   8   0   3        3.61        8.52      5.51 o 
   0   1   3      416.48      337.64      5.05 o 
   1   1   3      922.60      854.52      7.41 o 
   2   1   3      303.77      278.60      3.24 o 
   3   1   3       41.33       39.44      1.50 o 
   4   1   3      214.99      207.46      4.32 o 
   5   1   3       18.93       20.62      1.88 o 
   6   1   3       12.28       13.54      2.75 o 
   7   1   3       31.94       34.13      3.96 o 
   8   1   3        0.01        0.72      2.88 o 
   0   2   3    15962.37    15933.01    163.21 o 
   1   2   3    10752.16    10676.91     78.34 o 
   2   2   3      726.69      664.92      8.00 o 
   3   2   3       67.70       53.03      1.31 o 
   4   2   3       61.31       70.46      2.15 o 
   5   2   3       31.65       32.92      2.72 o 
   6   2   3       32.80       32.27      3.22 o 
   7   2   3        4.03        4.68      2.59 o 
   8   2   3        0.20        2.78      3.27 o 
   0   3   3    13717.80    13815.99    149.34 o 
   1   3   3     4157.28     4071.45     39.87 o 
   2   3   3        8.06        8.42      0.75 o 
   3   3   3      609.84      569.58      9.15 o 
   4   3   3      187.79      188.93      4.85 o 
   5   3   3      222.83      224.03      6.35 o 
   6   3   3       20.63       22.78      2.61 o 
   7   3   3        1.22       -0.08      1.81 o 
   8   3   3        0.84        3.38      3.40 o 
   0   4   3     1047.54     1085.69     15.06 o 
   1   4   3     2245.18     2203.98     28.47 o 
   2   4   3      238.56      240.20      4.31 o 
   3   4   3       70.50       76.96      2.41 o 
   4   4   3       16.05       13.81      1.50 o 
   5   4   3       60.99       51.47      2.86 o 
   6   4   3      110.41      119.21      5.89 o 
   7   4   3        1.94        3.70      2.39 o 
   8   4   3        3.98        3.71      3.94 o 
   0   5   3      457.11      531.33      8.90 o 
   1   5   3     1693.51     1746.25     22.68 o 
   2   5   3      823.93      837.58     10.27 o 
   3   5   3       46.04       46.63      1.91 o 
   4   5   3        4.30        5.38      1.29 o 
   5   5   3       81.38       83.60      3.98 o 
   6   5   3      121.82      110.35      5.84 o 
   7   5   3        6.09        4.90      2.55 o 
   8   5   3        5.85       11.73      4.88 o 
   0   6   3      714.77      692.43     12.42 o 
   1   6   3       33.15       36.40      1.71 o 
   2   6   3      187.16      165.91      3.83 o 
   3   6   3        6.08        9.54      1.60 o 
   4   6   3       26.75       28.99      2.48 o 
   5   6   3      188.78      176.39      6.61 o 
   6   6   3       59.99       57.13      4.54 o 
   7   6   3        1.39        0.70      2.44 o 
   0   7   3      196.47      206.71      5.28 o 
   1   7   3      311.37      340.45      6.76 o 
   2   7   3       16.37       18.04      1.58 o 
   3   7   3      362.38      353.14      8.78 o 
   4   7   3       80.13       83.63      3.71 o 
   5   7   3       62.74       69.95      4.39 o 
   6   7   3       33.95       39.69      4.22 o 
   7   7   3       23.00       21.08      4.91 o 
   0   8   3      238.15      231.36      6.99 o 
   1   8   3       43.23       52.04      2.41 o 
   2   8   3        6.46        5.98      1.38 o 
   3   8   3      247.23      237.42      7.03 o 
   4   8   3       22.71       28.16      2.64 o 
   5   8   3        5.78        3.27      2.21 o 
   6   8   3        0.21        0.61      2.06 o 
   7   8   3        5.41        7.36      4.01 o 
   0   9   3      103.87      106.66      4.35 o 
   1   9   3       63.44       59.49      3.77 o 
   2   9   3        5.46        6.54      1.54 o 
   3   9   3       97.94       95.95      4.54 o 
   4   9   3       13.98       17.83      2.49 o 
   5   9   3        9.68       12.23      2.85 o 
   6   9   3       26.33       24.45      4.98 o 
   7   9   3        2.87        4.09      3.84 o 
   0  10   3        2.64        3.19      2.37 o 
   1  10   3       25.34       23.96      2.51 o 
   2  10   3        0.08        2.25      1.41 o 
   3  10   3      102.53      103.28      4.98 o 
   4  10   3       18.71       16.30      2.78 o 
   5  10   3        4.09        4.66      2.70 o 
   6  10   3        1.68       -1.25      2.79 o 
   0  11   3        5.07        5.67      3.91 o 
   1  11   3        9.83       10.12      1.90 o 
   2  11   3       82.63       77.07      4.31 o 
   3  11   3        4.06        5.53      3.27 o 
   4  11   3        0.62        4.16      2.78 o 
   5  11   3        2.85        4.93      3.11 o 
   6  11   3        2.13        8.20      4.11 o 
   0  12   3        5.07        3.47      2.59 o 
   1  12   3       32.60       33.14      3.67 o 
   2  12   3        0.99        4.18      1.88 o 
   3  12   3        4.00       10.25      3.03 o 
   4  12   3       19.88       16.35      3.76 o 
   5  12   3        7.02        5.33      3.23 o 
   0  13   3        7.02        4.95      4.33 o 
   1  13   3        1.61        5.63      2.54 o 
   2  13   3       24.48       28.35      4.70 o 
   3  13   3       13.79       12.80      4.19 o 
   4  13   3        4.71        3.29      2.94 o 
   5  13   3        1.11        3.60      4.14 o 
   0  14   3        7.77        3.37      3.71 o 
   1  14   3       11.16        4.44      2.99 o 
   2  14   3        5.95       13.18      4.25 o 
   3  14   3       12.47        8.71      3.81 o 
   4  14   3        0.72        2.46      3.22 o 
   0  15   3        1.87       11.29      6.42 o 
   1  15   3        2.94       10.91      4.34 o 
   2  15   3       16.34       15.64      5.64 o 
   3  15   3       22.02       16.97      5.88 o 
   0  16   3        0.00        9.15      5.80 o 
   1  16   3        4.39        6.83      4.17 o 
   0   0   4       14.12       17.11      1.57 o 
   1   0   4       63.92       70.17      3.53 o 
   2   0   4       65.63       63.23      2.18 o 
   3   0   4       24.19       21.24      1.87 o 
   4   0   4      452.64      405.34     11.98 o 
   5   0   4        6.18        4.65      1.64 o 
   6   0   4        0.00        4.14      2.62 o 
   7   0   4        1.22        2.83      2.83 o 
   8   0   4        0.68        2.91      5.14 o 
   0   1   4     4464.44     4226.82     48.64 o 
   1   1   4     2891.37     2787.44     19.92 o 
   2   1   4       36.23       48.47      1.38 o 
   3   1   4       71.30       63.64      1.73 o 
   4   1   4       18.33       23.03      1.46 o 
   5   1   4       48.30       47.66      2.48 o 
   6   1   4       35.15       37.14      3.01 o 
   7   1   4        2.36        5.87      2.39 o 
   8   1   4        9.33        5.74      3.68 o 
   0   2   4       16.11       15.15      1.14 o 
   1   2   4     1468.24     1451.63     13.48 o 
   2   2   4      182.64      185.26      3.91 o 
   3   2   4      117.24      101.18      2.01 o 
   4   2   4      181.46      180.51      4.89 o 
   5   2   4       30.61       28.20      2.33 o 
   6   2   4       20.90       30.91      3.28 o 
   7   2   4        2.05        2.44      2.21 o 
   8   2   4        5.97       10.10      4.10 o 
   0   3   4     1422.37     1433.78     19.70 o 
   1   3   4      309.12      361.08      4.08 o 
   2   3   4      483.09      505.94      6.89 o 
   3   3   4      113.53      101.35      2.72 o 
   4   3   4       44.64       50.39      2.35 o 
   5   3   4       39.43       40.67      2.68 o 
   6   3   4       24.63       29.72      2.80 o 
   7   3   4        1.21        0.43      1.71 o 
   8   3   4        8.97        7.50      4.01 o 
   0   4   4      205.70      245.07      4.63 o 
   1   4   4      419.85      405.56      5.87 o 
   2   4   4      137.24      140.20      2.10 o 
   3   4   4      178.10      176.50      3.91 o 
   4   4   4       68.68       69.42      2.87 o 
   5   4   4       54.63       56.06      3.21 o 
   6   4   4      117.67      115.86      5.07 o 
   7   4   4       32.66       24.43      5.94 o 
   8   4   4        3.54       -0.69      3.40 o 
   0   5   4        7.28       11.71      1.64 o 
   2   5   4     2410.67     2466.66     28.25 o 
   3   5   4       11.93       12.75      1.31 o 
   4   5   4      126.79      131.30      4.14 o 
   5   5   4      287.09      272.80      7.96 o 
   6   5   4       58.75       59.42      4.32 o 
   7   5   4        4.63       10.16      3.14 o 
   8   5   4       22.11       24.40      7.30 o 
   0   6   4       50.40       44.35      2.43 o 
   1   6   4      728.64      721.86     11.48 o 
   2   6   4      446.17      427.38      7.73 o 
   3   6   4       96.89       97.56      3.77 o 
   4   6   4      373.49      349.84      8.35 o 
   5   6   4       27.06       29.41      2.57 o 
   6   6   4       76.71       71.39      4.94 o 
   7   6   4        7.70        3.58      2.92 o 
   0   7   4       13.58       17.36      1.36 o 
   1   7   4      200.91      186.93      4.51 o 
   2   7   4      131.65      132.47      3.90 o 
   3   7   4       40.55       38.47      2.80 o 
   4   7   4      302.60      296.83      8.93 o 
   5   7   4       26.32       30.04      2.94 o 
   6   7   4       19.70       17.95      3.25 o 
   7   7   4        8.54       15.22      5.47 o 
   0   8   4      271.95      244.14     14.75 o 
   1   8   4      245.47      266.40      6.91 o 
   2   8   4       32.99       36.86      2.33 o 
   3   8   4        7.81        8.93      1.84 o 
   4   8   4       87.28       79.56      4.15 o 
   5   8   4        1.71        1.57      1.98 o 
   6   8   4        3.96        5.85      2.78 o 
   7   8   4       26.37       31.02      6.04 o 
   0   9   4       37.74       35.03      3.98 o 
   1   9   4       19.90       19.53      2.16 o 
   2   9   4       96.28       99.66      4.04 o 
   3   9   4       24.01       26.38      2.87 o 
   4   9   4       12.68       11.53      2.35 o 
   5   9   4        7.23        9.68      2.70 o 
   6   9   4        3.66        0.23      2.66 o 
   7   9   4        3.44        5.44      4.03 o 
   0  10   4       31.77       36.81      4.46 o 
   1  10   4       18.39       29.17      2.81 o 
   2  10   4       11.99       14.03      1.97 o 
   3  10   4       17.49       17.82      2.61 o 
   4  10   4        7.81       10.38      2.92 o 
   5  10   4        9.13       12.47      3.60 o 
   6  10   4        0.44        7.48      3.79 o 
   0  11   4       18.83       19.04      3.84 o 
   1  11   4        0.29        2.59      1.80 o 
   2  11   4       18.90       21.11      2.59 o 
   3  11   4       20.56       18.47      2.79 o 
   4  11   4        3.91        0.69      2.15 o 
   5  11   4        3.54        8.54      3.64 o 
   6  11   4        0.55        2.21      3.39 o 
   0  12   4        0.18        2.58      2.86 o 
   1  12   4       12.70       16.62      2.89 o 
   2  12   4       16.07       22.52      2.76 o 
   3  12   4        0.48        3.66      2.87 o 
   4  12   4        7.28       13.28      3.78 o 
   5  12   4        0.40        0.23      2.47 o 
   0  13   4        0.64        2.56      2.93 o 
   1  13   4        0.07        1.57      2.33 o 
   2  13   4       21.27       15.71      3.81 o 
   3  13   4       10.87        7.94      3.27 o 
   4  13   4        1.10       -0.63      3.15 o 
   5  13   4        3.18       -1.86      4.00 o 
   0  14   4        6.07        3.69      4.14 o 
   1  14   4        2.18        0.52      2.66 o 
   2  14   4        2.09        2.16      2.62 o 
   3  14   4        5.79        5.49      3.83 o 
   4  14   4        0.27        3.77      4.04 o 
   0  15   4        1.07        2.44      4.02 o 
   1  15   4        7.71       10.97      4.48 o 
   2  15   4       23.09       22.08      5.67 o 
   3  15   4        2.47       -2.04      4.03 o 
   0  16   4       10.60        7.68      6.42 o 
   1  16   4        5.47        5.21      4.04 o 
   1   0   5       14.98       18.74      0.52 o 
   2   0   5      139.25      126.83      3.10 o 
   3   0   5      214.92      207.46      6.16 o 
   4   0   5        7.55       12.63      2.68 o 
   5   0   5        9.36       10.28      2.72 o 
   6   0   5        1.20        3.08      2.43 o 
   7   0   5        3.72        6.71      3.22 o 
   8   0   5        6.31        6.34      5.64 o 
   0   1   5      213.94      218.91      4.40 o 
   1   1   5      719.30      707.56     10.97 o 
   2   1   5       85.47       79.86      1.59 o 
   3   1   5       15.86       17.93      1.01 o 
   4   1   5      133.12      139.38      3.36 o 
   5   1   5       56.30       53.51      2.95 o 
   6   1   5        1.54        0.98      1.53 o 
   7   1   5        1.62        2.09      2.10 o 
   8   1   5        4.94        6.77      4.14 o 
   0   2   5      411.81      391.49      7.03 o 
   1   2   5     1923.04     1817.20     18.48 o 
   2   2   5      477.33      449.62      6.31 o 
   3   2   5       66.16       68.80      1.59 o 
   4   2   5       71.64       68.75      2.65 o 
   5   2   5        6.77        8.84      2.16 o 
   6   2   5       12.84       12.61      2.19 o 
   7   2   5        2.70        2.40      2.37 o 
   8   2   5        2.31        2.22      3.25 o 
   0   3   5      281.59      226.86      4.78 o 
   1   3   5       10.88       12.70      0.75 o 
   2   3   5      398.85      424.47      5.48 o 
   3   3   5      161.02      160.27      3.63 o 
   4   3   5      169.40      158.39      4.21 o 
   5   3   5      129.77      120.78      4.65 o 
   6   3   5        0.70        1.19      1.46 o 
   7   3   5       14.90       16.26      3.40 o 
   8   3   5       10.12       15.43      4.64 o 
   0   4   5        0.20        2.11      0.91 o 
   1   4   5      883.94      911.78     10.25 o 
   2   4   5     2226.45     2263.28     25.15 o 
   3   4   5       58.55       48.94      2.01 o 
   4   4   5      173.13      161.85      4.52 o 
   5   4   5        5.94        7.41      1.88 o 
   6   4   5       47.98       49.13      3.43 o 
   7   4   5        0.50        0.43      1.99 o 
   8   4   5       13.29        5.25      4.31 o 
   0   5   5      687.94      722.76     18.40 o 
   1   5   5      674.75      683.91     10.19 o 
   2   5   5      534.36      495.91      6.66 o 
   3   5   5      678.89      721.25     12.22 o 
   4   5   5       70.58       70.27      3.13 o 
   5   5   5        4.35        2.69      1.56 o 
   6   5   5       30.16       38.07      3.21 o 
   7   5   5       12.38        8.28      3.33 o 
   0   6   5       51.80       48.63      2.48 o 
   1   6   5     1816.16     1835.25     27.46 o 
   2   6   5      436.40      421.93      7.71 o 
   3   6   5      133.04      118.11      3.95 o 
   4   6   5      313.12      288.42      7.35 o 
   5   6   5       23.18       24.30      2.39 o 
   6   6   5       24.21       26.05      3.50 o 
   7   6   5        2.26        1.64      2.62 o 
   0   7   5        6.91        7.30      1.54 o 
   1   7   5      375.10      349.07      8.96 o 
   2   7   5      104.60      100.02      3.27 o 
   3   7   5       30.38       37.46      2.72 o 
   4   7   5       68.90       67.69      3.91 o 
   5   7   5       21.92       18.01      2.54 o 
   6   7   5       14.00       13.78      2.89 o 
   7   7   5        2.43        8.50      4.81 o 
   0   8   5        0.51        3.33      1.97 o 
   1   8   5       39.29       43.28      2.76 o 
   2   8   5      136.55      132.40      5.63 o 
   3   8   5       37.49       40.78      3.05 o 
   4   8   5       13.76       11.99      2.21 o 
   5   8   5       32.69       32.20      3.32 o 
   6   8   5       14.62       21.25      3.96 o 
   7   8   5        5.85        7.85      4.18 o 
   0   9   5        0.77       -1.53      2.08 o 
   1   9   5       71.60       56.12      3.38 o 
   2   9   5       28.42       35.33      2.62 o 
   3   9   5       13.02       12.30      2.22 o 
   4   9   5        5.52        7.71      2.32 o 
   5   9   5        0.84        7.54      2.59 o 
   6   9   5        3.86        3.60      3.26 o 
   0  10   5        4.28        9.26      3.06 o 
   1  10   5       21.38       25.40      2.33 o 
   2  10   5       22.87       26.16      2.45 o 
   3  10   5        7.59        7.67      2.28 o 
   4  10   5        5.45        6.34      2.42 o 
   5  10   5       16.95       17.97      4.03 o 
   6  10   5        1.62        4.46      3.88 o 
   0  11   5        1.41        9.85      4.03 o 
   1  11   5        2.67        7.14      2.08 o 
   2  11   5       83.25       83.60      4.54 o 
   3  11   5       15.60       18.25      2.85 o 
   4  11   5        1.85        3.91      2.45 o 
   5  11   5       15.44       19.91      4.38 o 
   6  11   5        0.60        3.37      3.62 o 
   0  12   5        2.53        2.76      2.90 o 
   1  12   5        1.49        2.07      1.92 o 
   2  12   5        3.25        3.84      2.78 o 
   3  12   5        6.59        5.11      2.40 o 
   4  12   5        0.91       -0.35      2.48 o 
   5  12   5        0.98        0.42      2.79 o 
   0  13   5        7.94        8.79      4.06 o 
   1  13   5       33.40       34.48      4.39 o 
   2  13   5       35.60       44.50      5.68 o 
   3  13   5        3.22        5.14      2.90 o 
   4  13   5        0.64       13.25      7.63 o 
   0  14   5        0.67        0.31      3.91 o 
   1  14   5        0.82        1.28      2.55 o 
   2  14   5       22.18       19.02      4.64 o 
   3  14   5        3.39        8.25      4.04 o 
   4  14   5        1.81        3.35      4.47 o 
   0  15   5        4.29        4.44      4.65 o 
   1  15   5        0.28       -0.01      2.59 o 
   2  15   5        1.04        0.58      3.00 o 
   3  15   5        7.79        9.30      5.40 o 
   0  16   5        8.22        2.15      5.60 o 
   1  16   5        2.79        2.29      4.06 o 
   0   0   6      121.39      118.05      5.00 o 
   1   0   6      251.61      232.84      3.92 o 
   2   0   6        0.32        4.47      2.90 o 
   3   0   6      105.98      115.30      3.99 o 
   4   0   6       80.54       75.67      4.39 o 
   5   0   6      124.87      107.35      6.70 o 
   6   0   6        7.66        4.60      2.56 o 
   7   0   6       12.47       12.06      4.67 o 
   8   0   6        7.96        1.40      5.45 o 
   0   1   6       38.38       38.45      2.84 o 
   1   1   6     1108.50      974.74     12.11 o 
   2   1   6      140.49      154.51      2.97 o 
   3   1   6      112.59      112.80      2.33 o 
   4   1   6       93.81       87.65      2.65 o 
   5   1   6      239.28      216.21      6.36 o 
   6   1   6       36.91       43.00      4.06 o 
   7   1   6        1.51        0.02      2.31 o 
   8   1   6        0.97       -2.03      3.59 o 
   0   2   6      305.99      264.17      5.62 o 
   1   2   6      916.49      998.29     16.98 o 
   2   2   6      170.90      167.16      3.74 o 
   3   2   6        9.65       11.08      0.84 o 
   4   2   6       76.26       77.76      2.83 o 
   5   2   6      322.96      307.49      8.19 o 
   6   2   6      139.33      135.34      5.62 o 
   7   2   6        4.60       11.23      3.53 o 
   8   2   6        0.27       -0.40      2.99 o 
   0   3   6        0.03        1.33      1.01 o 
   1   3   6      360.14      391.34      5.18 o 
   2   3   6      192.91      211.07      3.24 o 
   3   3   6       85.14       90.41      2.55 o 
   4   3   6        9.66       10.50      1.46 o 
   5   3   6      486.72      481.93     11.55 o 
   6   3   6       24.91       37.13      3.03 o 
   7   3   6        1.74        0.08      2.21 o 
   8   3   6        0.43        2.87      4.09 o 
   0   4   6      320.45      286.01      5.92 o 
   1   4   6     1123.51     1180.88     14.38 o 
   2   4   6      607.31      612.35      8.08 o 
   3   4   6       36.76       40.84      2.19 o 
   4   4   6       37.76       39.05      2.60 o 
   5   4   6      310.57      270.76      7.72 o 
   6   4   6       36.88       41.94      3.46 o 
   7   4   6       11.42        4.64      2.98 o 
   8   4   6        0.86        1.54      3.70 o 
   0   5   6       77.38       65.24      2.47 o 
   1   5   6      484.07      482.03      6.75 o 
   2   5   6      411.06      385.30      5.61 o 
   3   5   6      217.20      212.81      5.06 o 
   4   5   6      317.85      281.12      6.99 o 
   5   5   6        0.15        5.96      2.94 o 
   6   5   6       23.75       22.63      2.92 o 
   7   5   6       12.58       18.13      5.56 o 
   0   6   6       46.40       43.13      2.10 o 
   1   6   6     1138.51     1114.74     17.73 o 
   2   6   6       57.70       54.72      2.26 o 
   3   6   6       99.51       95.11      2.97 o 
   4   6   6        8.02       12.57      2.37 o 
   5   6   6       14.95       17.16      2.16 o 
   6   6   6       12.77       10.58      3.05 o 
   7   6   6        3.00        0.94      2.57 o 
   0   7   6       36.89       36.73      4.54 o 
   1   7   6      400.86      416.66      9.85 o 
   2   7   6      133.61      121.42      3.80 o 
   3   7   6       55.35       55.01      3.05 o 
   4   7   6       23.10       28.29      2.72 o 
   5   7   6        8.74       10.07      2.18 o 
   6   7   6       26.73       22.70      4.14 o 
   7   7   6        6.68        0.24      2.68 o 
   0   8   6        2.60        3.92      2.05 o 
   1   8   6       12.16       16.26      2.31 o 
   2   8   6      271.06      252.98      6.53 o 
   3   8   6       31.48       37.44      2.93 o 
   4   8   6       10.52        9.95      2.20 o 
   5   8   6       37.71       32.87      3.50 o 
   6   8   6        0.49        2.48      2.90 o 
   7   8   6        0.12        1.24      3.51 o 
   0   9   6        0.07        1.01      2.39 o 
   1   9   6      142.72      138.40      5.63 o 
   2   9   6      213.85      214.31      6.65 o 
   3   9   6       43.50       39.26      3.13 o 
   4   9   6        4.80        7.32      2.03 o 
   5   9   6       17.12       16.15      3.47 o 
   6   9   6        1.57       -0.34      2.54 o 
   0  10   6      143.18      155.93      8.85 o 
   1  10   6       21.50       21.35      2.31 o 
   2  10   6       47.39       50.24      3.27 o 
   3  10   6       19.20       26.50      3.10 o 
   4  10   6       12.10        6.89      2.27 o 
   5  10   6        3.60        0.70      2.63 o 
   6  10   6        1.49        3.32      3.43 o 
   0  11   6        4.44        3.45      2.80 o 
   1  11   6        2.09        1.04      1.78 o 
   2  11   6        1.09        6.05      1.98 o 
   3  11   6       10.33       21.17      5.22 o 
   4  11   6        2.82        1.16      2.00 o 
   5  11   6        6.01        1.70      2.91 o 
   6  11   6        0.23        1.68      3.37 o 
   0  12   6        0.34        2.08      2.82 o 
   1  12   6       17.67       22.22      3.32 o 
   2  12   6        0.44       -1.33      2.47 o 
   3  12   6        0.81       -0.43      1.82 o 
   4  12   6        2.06        4.33      2.91 o 
   5  12   6        6.38        7.74      3.83 o 
   0  13   6        0.66        1.10      2.66 o 
   1  13   6        2.90        1.35      2.32 o 
   2  13   6       49.43       44.06      5.48 o 
   3  13   6        8.47        3.96      2.91 o 
   4  13   6        0.58       12.28      5.00 o 
   0  14   6        0.91       -0.45      3.30 o 
   1  14   6        4.32        4.55      3.14 o 
   2  14   6        7.18       11.73      3.96 o 
   3  14   6        6.98        5.85      4.15 o 
   0  15   6        6.40        1.26      3.72 o 
   1  15   6        4.45       17.37      7.04 o 
   2  15   6        4.56        6.35      4.04 o 
   1   0   7        6.47        8.20      1.00 o 
   2   0   7       89.11       80.29      4.25 o 
   3   0   7      531.46      532.74     12.16 o 
   4   0   7      208.25      208.91      7.74 o 
   5   0   7        7.91        8.20      2.15 o 
   6   0   7        2.45        7.54      3.33 o 
   7   0   7        5.37       11.78      4.83 o 
   8   0   7        0.01       -0.96      4.30 o 
   0   1   7        0.48        3.70      1.13 o 
   1   1   7      642.18      662.74      6.81 o 
   2   1   7     1009.17     1026.12     23.14 o 
   3   1   7       12.41       14.17      0.87 o 
   4   1   7        5.79        6.02      1.93 o 
   5   1   7       38.83       37.54      2.66 o 
   6   1   7       52.01       53.27      4.17 o 
   7   1   7        5.51       10.58      3.56 o 
   8   1   7       23.60       18.61      5.32 o 
   0   2   7        2.43        6.26      1.85 o 
   1   2   7     1144.22     1089.88     15.25 o 
   2   2   7      543.05      594.41      9.41 o 
   3   2   7       52.58       49.30      1.43 o 
   4   2   7        3.65        3.96      1.27 o 
   5   2   7      223.35      233.09      6.91 o 
   6   2   7       31.81       30.31      3.16 o 
   7   2   7       13.49       16.46      3.63 o 
   8   2   7        2.99        2.88      3.73 o 
   0   3   7      146.92      109.45      3.09 o 
   1   3   7     1258.50     1309.05     22.13 o 
   2   3   7      155.04      160.01      3.35 o 
   3   3   7      187.59      177.60      3.81 o 
   4   3   7      113.65       97.46      3.33 o 
   5   3   7      275.77      250.22      7.16 o 
   6   3   7       37.53       43.00      3.68 o 
   7   3   7        4.52        4.19      3.00 o 
   8   3   7        4.53       13.83      6.15 o 
   0   4   7       10.50       10.10      2.41 o 
   1   4   7      400.32      372.41      6.05 o 
   2   4   7      678.55      628.66      8.98 o 
   3   4   7       61.21       62.41      2.53 o 
   4   4   7      191.00      166.82      4.88 o 
   5   4   7      202.82      182.04      6.03 o 
   6   4   7       34.09       33.03      4.15 o 
   7   4   7        2.12        3.78      3.18 o 
   0   5   7      136.95      161.08      4.37 o 
   1   5   7       61.33       67.57      1.92 o 
   2   5   7      260.30      231.85      4.15 o 
   3   5   7       57.02       55.56      3.82 o 
   4   5   7       25.02       25.87      2.04 o 
   5   5   7       28.24       26.58      2.47 o 
   6   5   7        1.74        1.24      1.65 o 
   7   5   7        5.42        6.18      4.67 o 
   0   6   7        8.76       12.98      3.07 o 
   1   6   7       56.70       48.45      2.18 o 
   2   6   7        2.91        1.76      1.00 o 
   3   6   7       65.18       66.84      4.08 o 
   4   6   7       33.71       35.49      2.42 o 
   5   6   7       38.49       37.64      2.94 o 
   6   6   7        4.31        8.43      3.16 o 
   7   6   7        4.00       10.84      5.96 o 
   0   7   7        6.40        7.01      1.63 o 
   1   7   7      156.76      133.31      3.96 o 
   2   7   7      189.17      180.22      5.04 o 
   3   7   7        4.41        7.57      1.74 o 
   4   7   7       34.86       41.27      3.17 o 
   5   7   7       20.76       24.06      3.30 o 
   6   7   7        6.54        5.22      3.05 o 
   7   7   7        3.48        1.93      3.02 o 
   0   8   7        3.21        1.47      1.81 o 
   1   8   7        0.73       -0.02      1.25 o 
   2   8   7      353.20      335.01      8.39 o 
   3   8   7        9.38        5.08      1.81 o 
   4   8   7        7.04       10.84      2.15 o 
   5   8   7        9.31       10.81      3.58 o 
   6   8   7        4.02        3.97      2.74 o 
   7   8   7        2.52        3.72      3.86 o 
   0   9   7        1.92        3.01      2.19 o 
   1   9   7       18.41       24.46      2.86 o 
   2   9   7      137.89      136.97      5.09 o 
   3   9   7       12.32       18.47      2.68 o 
   4   9   7        0.51        2.56      2.66 o 
   5   9   7       34.64       32.59      5.11 o 
   6   9   7        2.63        3.31      3.32 o 
   0  10   7       70.41       66.54      6.28 o 
   1  10   7      214.47      209.57      7.77 o 
   2  10   7       38.75       41.57      3.09 o 
   3  10   7       44.40       43.98      3.59 o 
   4  10   7       10.85        7.90      2.39 o 
   5  10   7        0.03       -0.16      2.25 o 
   6  10   7        2.24       10.48      5.14 o 
   0  11   7       15.15       20.62      5.18 o 
   1  11   7       38.07       37.22      3.51 o 
   2  11   7        1.91        1.04      1.78 o 
   3  11   7       16.58       17.55      3.08 o 
   4  11   7        0.14        1.63      2.14 o 
   5  11   7        9.40        2.37      3.11 o 
   0  12   7        3.80        4.35      3.17 o 
   1  12   7       51.92       64.24      5.52 o 
   2  12   7       40.08       50.00      5.17 o 
   3  12   7        1.04        7.45      3.25 o 
   4  12   7        5.05       -1.41      2.64 o 
   5  12   7        1.18       -0.27      3.24 o 
   0  13   7        8.29        8.09      4.11 o 
   1  13   7       14.83       13.14      3.30 o 
   2  13   7        6.19        3.12      3.29 o 
   3  13   7        4.30        3.40      3.02 o 
   4  13   7        0.29        0.31      3.26 o 
   0  14   7        0.10        5.70      4.43 o 
   1  14   7        2.67       11.37      5.18 o 
   2  14   7       10.10       14.85      4.47 o 
   3  14   7        3.53        2.15      3.71 o 
   0  15   7        4.02        0.93      4.86 o 
   1  15   7        4.78        1.43      3.19 o 
   2  15   7        0.31        0.22      2.77 o 
   0   0   8      558.64      411.43     46.71 o 
   1   0   8      242.70      261.84      7.92 o 
   2   0   8      399.47      465.12     11.99 o 
   3   0   8       27.61       23.02      2.40 o 
   4   0   8      275.57      228.73      7.89 o 
   5   0   8       11.22       16.40      3.52 o 
   6   0   8       22.64       28.46      5.01 o 
   7   0   8        5.46       16.99      5.33 o 
   8   0   8       17.48       30.97      8.71 o 
   0   1   8        1.79        5.39      1.24 o 
   1   1   8       78.07       80.11      1.92 o 
   2   1   8     1569.47     1642.80     25.48 o 
   3   1   8       44.98       44.71      1.75 o 
   4   1   8      485.64      446.24      9.05 o 
   5   1   8      218.51      212.22      7.04 o 
   6   1   8       18.11       18.59      3.51 o 
   7   1   8        9.96        7.01      3.04 o 
   8   1   8        3.12        2.22      3.68 o 
   0   2   8      227.05      264.68      7.86 o 
   1   2   8      105.83      106.32      3.13 o 
   2   2   8      750.90      818.04     12.60 o 
   3   2   8       15.35       20.23      1.69 o 
   4   2   8      234.61      208.38      6.39 o 
   5   2   8       73.91       79.30      4.08 o 
   6   2   8       20.42       20.83      3.08 o 
   7   2   8        6.82        3.28      2.99 o 
   8   2   8       10.58        7.97      4.98 o 
   0   3   8       46.86       47.90      2.84 o 
   1   3   8      181.48      199.21      3.57 o 
   2   3   8       22.15       20.83      2.11 o 
   3   3   8       28.48       31.92      2.51 o 
   4   3   8       32.67       39.00      3.54 o 
   5   3   8       24.18       24.35      2.64 o 
   6   3   8        4.24        6.72      2.43 o 
   7   3   8        5.75        7.08      3.59 o 
   0   4   8      136.02      160.69      4.53 o 
   1   4   8       70.82       71.15      2.30 o 
   2   4   8      344.90      298.07      5.02 o 
   3   4   8       54.46       54.02      2.35 o 
   4   4   8       70.27       77.71      3.72 o 
   5   4   8       36.42       34.15      2.97 o 
   6   4   8        7.24        9.23      2.40 o 
   7   4   8        0.92        3.26      3.50 o 
   0   5   8       78.94       76.94      3.58 o 
   1   5   8        9.25        9.82      1.32 o 
   2   5   8      170.23      150.02      3.25 o 
   3   5   8        3.42        4.77      1.21 o 
   4   5   8       59.64       53.76      2.82 o 
   5   5   8       18.95       17.11      2.33 o 
   6   5   8        3.58        3.15      2.24 o 
   7   5   8        4.21        3.52      3.40 o 
   0   6   8        1.36        0.36      1.39 o 
   1   6   8       10.32       12.75      1.87 o 
   2   6   8       19.50       19.51      1.62 o 
   3   6   8       33.83       37.65      2.63 o 
   4   6   8       27.93       26.91      2.44 o 
   5   6   8       12.66       18.57      3.07 o 
   6   6   8        2.05       -0.02      1.72 o 
   7   6   8        2.56        3.95      3.90 o 
   0   7   8       36.21       44.99      2.79 o 
   1   7   8      102.08      117.89      4.61 o 
   2   7   8        5.14        6.00      1.34 o 
   3   7   8       23.43       25.67      2.44 o 
   4   7   8        3.31        6.23      1.85 o 
   5   7   8        5.47       13.58      2.73 o 
   6   7   8        1.66        4.69      2.97 o 
   7   7   8        1.69        4.37      3.91 o 
   0   8   8        0.60        2.80      3.10 o 
   1   8   8       43.87       46.52      2.65 o 
   2   8   8      291.37      261.03      8.62 o 
   3   8   8       54.60       50.91      3.43 o 
   4   8   8        3.30        2.60      1.71 o 
   5   8   8       25.11       28.50      3.79 o 
   6   8   8        1.11        5.05      3.88 o 
   0   9   8       24.40       22.38      3.59 o 
   1   9   8      181.44      178.35      5.73 o 
   2   9   8       43.42       35.98      2.87 o 
   3   9   8        0.99        0.56      1.47 o 
   4   9   8        8.15       16.56      2.68 o 
   5   9   8        0.86        0.10      1.89 o 
   6   9   8       10.19        5.43      3.66 o 
   0  10   8       43.50       58.36      6.19 o 
   1  10   8       66.68       61.55      4.29 o 
   2  10   8       44.96       47.95      3.72 o 
   3  10   8       41.96       49.41      3.98 o 
   4  10   8        5.05        3.77      2.39 o 
   5  10   8        1.02        2.66      2.64 o 
   6  10   8        5.49       -1.74      3.33 o 
   0  11   8       23.26       36.16      5.30 o 
   1  11   8      101.04      110.26      5.84 o 
   2  11   8       64.37       72.63      5.76 o 
   3  11   8       16.42       20.86      3.41 o 
   4  11   8        6.04        3.56      2.63 o 
   5  11   8       17.71       23.95      7.49 o 
   0  12   8        2.95        2.11      3.02 o 
   1  12   8       58.68       56.32      4.74 o 
   2  12   8       41.94       41.73      4.95 o 
   3  12   8       35.25       28.12      4.63 o 
   4  12   8        9.01        7.67      4.44 o 
   5  12   8        0.89       -3.63      4.22 o 
   0  13   8       12.93       10.09      4.50 o 
   1  13   8       15.67       17.10      3.49 o 
   2  13   8        9.67       14.62      4.06 o 
   3  13   8        5.81       10.45      4.70 o 
   4  13   8        3.66        0.41      3.43 o 
   0  14   8        0.92        1.33      3.66 o 
   1  14   8        2.19       -0.97      2.82 o 
   2  14   8        6.06       11.97      5.19 o 
   3  14   8        1.54        3.79      4.24 o 
   0  15   8        0.38       -1.18      4.55 o 
   1  15   8        0.96       -1.21      3.43 o 
   2  15   8        1.93        2.36      3.78 o 
   1   0   9        1.00        1.58      1.27 o 
   2   0   9       60.52       58.70      3.70 o 
   3   0   9      106.43      125.43      7.29 o 
   4   0   9      316.90      315.57     16.56 o 
   5   0   9     1261.39     1187.51     46.97 o 
   6   0   9       26.13       25.95      5.42 o 
   7   0   9        1.11       -0.21      3.23 o 
   0   1   9       21.56       19.76      3.04 o 
   1   1   9      204.70      225.21      3.50 o 
   2   1   9      532.80      528.94      9.69 o 
   3   1   9       16.69       18.32      1.51 o 
   4   1   9       25.81       29.29      2.42 o 
   5   1   9        2.23        0.17      1.51 o 
   6   1   9      166.26      192.25      9.81 o 
   7   1   9       17.83       17.47      3.91 o 
   0   2   9       10.98       15.15      1.47 o 
   1   2   9      385.01      399.78      6.56 o 
   2   2   9       59.82       58.13      2.40 o 
   3   2   9       42.03       45.42      1.94 o 
   4   2   9      276.99      269.15      7.45 o 
   5   2   9       51.39       46.48      3.73 o 
   6   2   9       31.65       35.84      4.15 o 
   7   2   9        3.99        1.31      2.43 o 
   0   3   9        2.52        4.68      1.23 o 
   1   3   9      114.01       98.69      2.38 o 
   2   3   9       96.06       95.70      3.69 o 
   3   3   9      161.79      148.39      3.62 o 
   4   3   9      301.26      270.89      7.44 o 
   5   3   9       23.28       25.04      2.52 o 
   6   3   9        9.04        8.56      2.81 o 
   7   3   9       14.55       17.10      4.26 o 
   0   4   9      541.33      548.12     12.09 o 
   1   4   9       13.68       14.45      1.51 o 
   2   4   9      100.74       94.91      3.30 o 
   3   4   9        6.17        5.25      1.30 o 
   4   4   9       14.45       15.82      3.26 o 
   5   4   9        9.68        8.82      2.08 o 
   6   4   9       18.12       22.50      3.28 o 
   7   4   9        4.60        6.13      3.47 o 
   0   5   9        4.31        4.28      1.52 o 
   1   5   9        1.40        1.03      0.74 o 
   2   5   9       26.22       25.55      2.00 o 
   3   5   9        5.70        9.20      1.31 o 
   4   5   9       29.94       33.17      2.74 o 
   5   5   9       16.46       17.79      2.42 o 
   6   5   9        2.09        1.04      2.25 o 
   7   5   9        6.41        4.90      3.67 o 
   0   6   9      134.85      115.05      4.69 o 
   1   6   9       26.02       30.22      1.86 o 
   2   6   9       75.71       70.39      2.81 o 
   3   6   9       67.39       69.88      3.60 o 
   4   6   9        6.22        3.80      1.94 o 
   5   6   9        7.01        9.11      2.59 o 
   6   6   9        1.00        1.16      2.35 o 
   7   6   9        0.16        0.94      3.33 o 
   0   7   9      122.00      109.25      6.10 o 
   1   7   9       27.28       32.22      2.18 o 
   2   7   9      115.17      104.31      3.86 o 
   3   7   9       37.53       34.71      2.62 o 
   4   7   9       29.97       33.63      3.62 o 
   5   7   9       19.18       25.86      3.48 o 
   6   7   9        0.43        2.66      3.10 o 
   7   7   9        0.37        5.64      5.40 o 
   0   8   9        0.00        1.19      1.80 o 
   1   8   9        1.59        4.10      1.56 o 
   2   8   9       12.54       10.81      2.03 o 
   3   8   9        3.38        1.83      1.60 o 
   4   8   9       12.68       13.51      3.16 o 
   5   8   9       11.32       11.47      3.12 o 
   6   8   9        2.44        3.09      3.32 o 
   0   9   9       69.75       64.97      6.45 o 
   1   9   9       76.14       68.73      3.59 o 
   2   9   9       12.30       10.38      2.28 o 
   3   9   9       11.03       13.71      2.43 o 
   4   9   9        9.95       10.10      2.67 o 
   5   9   9       11.17        6.35      2.91 o 
   6   9   9        8.25        5.29      4.20 o 
   0  10   9        9.34        6.92      2.90 o 
   1  10   9       52.01       57.83      4.30 o 
   2  10   9      116.96      113.11      5.78 o 
   3  10   9       12.69       15.91      3.11 o 
   4  10   9        9.69       10.24      3.12 o 
   5  10   9       12.52        3.01      2.91 o 
   6  10   9        1.52       -3.20      3.98 o 
   0  11   9       11.72       10.28      3.76 o 
   1  11   9       12.33       10.25      2.68 o 
   2  11   9      155.70      143.70      7.83 o 
   3  11   9       19.54       18.03      3.36 o 
   4  11   9        9.51       11.76      3.44 o 
   5  11   9        2.23        6.09      4.42 o 
   0  12   9       41.04       42.79      6.28 o 
   1  12   9       11.73        9.95      2.91 o 
   2  12   9       22.36       18.01      3.62 o 
   3  12   9       12.74       11.19      4.15 o 
   4  12   9       15.91       25.09      5.88 o 
   0  13   9        0.47       -1.42      3.99 o 
   1  13   9        6.22        6.23      2.97 o 
   2  13   9        2.58        8.14      3.47 o 
   3  13   9       17.44       18.41      4.99 o 
   4  13   9        0.62        4.99      4.51 o 
   0  14   9       17.62       17.17      8.66 o 
   1  14   9        3.46        2.37      2.90 o 
   2  14   9        1.36        2.56      3.32 o 
   3  14   9        4.01       -2.41      4.09 o 
   0  15   9        6.30       -0.97      4.92 o 
   1  15   9        3.78        6.56      4.17 o 
   0   0  10     1762.63     1689.34     45.76 o 
   1   0  10      814.96      809.54     21.62 o 
   2   0  10       79.82       83.61      4.51 o 
   3   0  10      439.49      419.37     13.23 o 
   4   0  10       12.17       15.82      7.78 o 
   5   0  10       43.23       41.88      6.85 o 
   6   0  10       22.28       32.56      6.23 o 
   7   0  10       11.07       17.69      8.38 o 
   0   1  10       27.30       21.68      3.47 o 
   1   1  10       22.96       19.53      1.01 o 
   2   1  10      174.79      179.38      3.68 o 
   3   1  10       39.51       48.28      3.02 o 
   4   1  10       63.47       67.36      3.40 o 
   5   1  10      168.03      159.77      6.98 o 
   6   1  10       39.25       38.33      4.86 o 
   7   1  10        1.22       -0.75      2.59 o 
   0   2  10      283.68      273.77     11.20 o 
   1   2  10      331.79      332.87      6.22 o 
   2   2  10      347.14      328.75      6.28 o 
   3   2  10      281.70      266.23      5.79 o 
   4   2  10       27.79       28.28      2.95 o 
   5   2  10      138.68      122.41      6.15 o 
   6   2  10       17.69        9.61      4.21 o 
   7   2  10       20.93       16.18      4.45 o 
   0   3  10      387.52      357.97      8.80 o 
   1   3  10        2.79        3.32      0.85 o 
   2   3  10      152.24      165.65      4.49 o 
   3   3  10       80.35       78.43      3.40 o 
   4   3  10       63.46       61.06      3.43 o 
   6   3  10       16.03       22.43      3.33 o 
   7   3  10       17.94       15.27      4.46 o 
   0   4  10        0.27       -1.31      1.31 o 
   1   4  10      192.33      190.23      4.12 o 
   2   4  10       22.12       23.61      1.59 o 
   3   4  10       59.18       47.82      2.69 o 
   4   4  10      100.68       95.00      4.37 o 
   5   4  10        4.87        8.15      2.86 o 
   6   4  10       22.75       29.13      3.93 o 
   7   4  10        1.03        3.58      3.80 o 
   0   5  10        0.44       -0.85      1.58 o 
   1   5  10       57.74       54.49      2.36 o 
   2   5  10       74.76       65.27      2.69 o 
   3   5  10        8.01        9.67      1.64 o 
   4   5  10        0.00        0.04      1.17 o 
   5   5  10        0.99       -1.84      1.84 o 
   6   5  10        3.37        0.25      1.97 o 
   7   5  10        9.80        5.09      4.23 o 
   0   6  10       52.65       60.02      3.60 o 
   1   6  10        8.61        7.24      1.65 o 
   2   6  10       76.77       73.62      3.95 o 
   3   6  10       65.34       67.55      4.03 o 
   4   6  10       26.95       24.55      2.89 o 
   5   6  10       41.47       44.93      4.51 o 
   6   6  10        0.88        3.86      2.73 o 
   7   6  10        3.69        7.79      5.90 o 
   0   7  10      174.49      163.97      6.28 o 
   1   7  10      148.21      150.18      4.81 o 
   2   7  10       44.89       46.16      2.74 o 
   3   7  10       55.63       54.74      4.90 o 
   4   7  10        6.97        6.59      2.45 o 
   5   7  10        0.97        1.71      2.01 o 
   6   7  10        3.57        1.31      2.77 o 
   0   8  10      190.07      194.52      9.80 o 
   1   8  10       89.52       88.10      3.86 o 
   2   8  10       55.61       51.93      2.99 o 
   3   8  10        4.93        3.07      2.02 o 
   4   8  10       15.16       17.68      4.47 o 
   5   8  10       11.55       12.31      3.18 o 
   6   8  10        0.74       -1.29      3.19 o 
   0   9  10      142.30      153.34      9.29 o 
   1   9  10      235.68      226.74      7.18 o 
   2   9  10        5.97        7.29      2.96 o 
   3   9  10       15.66       12.90      2.45 o 
   4   9  10        5.28        3.35      2.53 o 
   5   9  10        0.44        1.14      2.35 o 
   6   9  10        6.05        2.48      3.94 o 
   0  10  10        5.86        8.98      3.34 o 
   1  10  10       22.77       29.31      3.35 o 
   2  10  10        9.06        8.67      3.38 o 
   3  10  10        4.97        5.24      2.61 o 
   4  10  10        1.65        2.19      2.61 o 
   5  10  10        0.05        7.55      4.43 o 
   0  11  10        2.23        8.72      6.40 o 
   1  11  10        4.16        5.91      2.40 o 
   2  11  10       45.01       51.49      5.19 o 
   3  11  10       26.49       24.66      4.59 o 
   4  11  10        1.14        0.18      2.44 o 
   5  11  10       15.60        2.74      4.03 o 
   0  12  10        1.47        1.44      3.06 o 
   1  12  10        0.79        9.87      3.99 o 
   2  12  10       29.71       32.80      4.72 o 
   3  12  10       13.88       16.66      4.18 o 
   4  12  10        4.07        2.39      3.82 o 
   0  13  10       52.70       58.67      8.45 o 
   1  13  10        3.75        8.59      3.41 o 
   2  13  10       11.12       10.81      4.23 o 
   3  13  10        9.48        8.79      4.20 o 
   0  14  10       14.63        7.48      6.00 o 
   1  14  10        0.54       11.70      4.02 o 
   2  14  10        3.11        9.32      4.60 o 
   0  15  10        0.40       -0.89      6.13 o 
   1   0  11       23.19       21.54      1.65 o 
   2   0  11       80.68       75.04      4.69 o 
   3   0  11       20.53       20.57      2.97 o 
   4   0  11      236.34      200.12      9.15 o 
   5   0  11       50.91       53.58      6.79 o 
   6   0  11        0.08        1.14      3.48 o 
   7   0  11        2.81       -2.23      4.26 o 
   0   1  11       20.03       20.68      1.91 o 
   1   1  11        8.23       11.08      1.21 o 
   2   1  11      170.36      181.64      5.25 o 
   3   1  11       27.07       26.13      2.09 o 
   4   1  11      103.18       99.15      4.38 o 
   5   1  11        4.86       13.55      3.18 o 
   6   1  11       12.34        6.85      3.06 o 
   7   1  11        3.02        3.31      2.91 o 
   0   2  11       11.45       16.62      1.99 o 
   1   2  11      144.96      150.91      3.78 o 
   2   2  11       70.60       65.01      2.44 o 
   3   2  11      178.29      169.94      6.22 o 
   4   2  11       34.39       43.86      5.42 o 
   5   2  11       30.10       32.17      3.45 o 
   6   2  11       66.37       58.53      5.76 o 
   7   2  11       22.16       22.53      4.40 o 
   0   3  11        1.25        5.07      2.77 o 
   1   3  11      129.02      135.31      3.41 o 
   2   3  11        9.50       10.32      1.32 o 
   3   3  11      139.29      140.19      4.26 o 
   4   3  11      132.08      110.60      5.33 o 
   5   3  11       35.49       30.92      3.50 o 
   6   3  11       12.84       17.54      4.05 o 
   7   3  11        0.92        1.01      2.92 o 
   0   4  11       24.52       25.33      2.34 o 
   1   4  11       87.49       84.58      2.71 o 
   2   4  11       19.50       21.08      1.65 o 
   3   4  11       43.92       41.98      2.98 o 
   4   4  11      158.64      159.66      5.84 o 
   5   4  11        3.30        2.74      1.94 o 
   6   4  11        5.60        2.33      2.53 o 
   7   4  11        2.95        7.22      6.25 o 
   0   5  11       13.70       12.55      2.33 o 
   1   5  11       12.67       13.15      1.62 o 
   2   5  11       18.50       16.95      1.58 o 
   3   5  11       96.58       86.15      4.09 o 
   4   5  11       30.48       32.29      3.59 o 
   5   5  11        3.21        2.22      2.31 o 
   6   5  11       14.34       13.57      3.90 o 
   7   5  11        3.73        4.27      4.14 o 
   0   6  11        0.01        0.19      1.60 o 
   1   6  11       22.53       23.72      2.00 o 
   2   6  11       59.16       61.21      2.84 o 
   3   6  11       13.14       17.16      2.52 o 
   4   6  11       22.73       23.20      3.09 o 
   5   6  11        4.24       17.37      5.66 o 
   6   6  11       10.11       10.96      3.36 o 
   0   7  11       50.85       42.17      3.80 o 
   1   7  11       95.46       94.01      4.04 o 
   2   7  11       21.26       22.70      2.68 o 
   3   7  11       62.97       67.87      4.59 o 
   4   7  11        5.61        7.67      2.60 o 
   5   7  11        0.15        1.32      2.27 o 
   6   7  11        0.84       -0.16      2.57 o 
   0   8  11        2.17        7.68      4.68 o 
   1   8  11      110.83      108.70      4.61 o 
   2   8  11       40.76       43.71      3.38 o 
   3   8  11        4.50        2.52      1.97 o 
   4   8  11       11.97       11.67      2.89 o 
   5   8  11        2.90        6.89      3.37 o 
   6   8  11        0.47       -0.40      2.80 o 
   0   9  11        2.82       -0.12      2.50 o 
   1   9  11      135.87      144.48      6.61 o 
   2   9  11       22.99       23.23      2.96 o 
   3   9  11       30.99       30.35      3.76 o 
   4   9  11       13.62       15.86      3.41 o 
   5   9  11        4.66        5.17      3.02 o 
   6   9  11        0.89        2.21      3.68 o 
   0  10  11        4.99        3.79      3.07 o 
   1  10  11       34.83       39.40      4.17 o 
   2  10  11       23.18       26.54      3.64 o 
   3  10  11        4.00        4.81      2.38 o 
   4  10  11        0.54        0.12      2.39 o 
   5  10  11        4.18        2.38      3.30 o 
   0  11  11       10.49       11.45      6.36 o 
   1  11  11        1.49        3.44      2.30 o 
   2  11  11       11.18       13.51      4.24 o 
   3  11  11        3.03        1.99      2.63 o 
   4  11  11        1.03        0.17      3.46 o 
   5  11  11        0.62        6.58      5.98 o 
   0  12  11        3.09       -2.51      3.44 o 
   1  12  11        1.80        3.10      2.95 o 
   2  12  11        4.39        5.20      3.75 o 
   3  12  11        6.09        4.91      3.49 o 
   4  12  11        1.74        7.29      4.38 o 
   0  13  11       43.78       55.38      8.53 o 
   1  13  11        9.32        1.98      3.40 o 
   2  13  11        1.69        1.19      3.20 o 
   3  13  11       14.29       11.88      4.72 o 
   0  14  11        2.83        4.72      5.20 o 
   1  14  11        9.02        9.97      4.40 o 
   2  14  11        0.18        2.87      3.77 o 
   0   0  12      339.24      326.82     23.43 o 
   1   0  12       84.20       72.50      4.07 o 
   2   0  12       37.85       37.57      3.64 o 
   3   0  12       72.56       89.49      5.65 o 
   4   0  12        4.16        4.76      3.12 o 
   5   0  12        0.01       -1.18      2.74 o 
   6   0  12       18.15       15.90      8.53 o 
   7   0  12       16.06        7.77      5.59 o 
   0   1  12       29.55       24.42      2.23 o 
   1   1  12      145.85      149.56      4.70 o 
   2   1  12       42.03       46.39      2.81 o 
   3   1  12        0.79        2.62      1.35 o 
   4   1  12        1.95        1.62      1.59 o 
   5   1  12       16.60       17.13      3.28 o 
   6   1  12        6.48        7.83      3.09 o 
   7   1  12        2.16        5.01      3.50 o 
   0   2  12        9.35        6.75      1.96 o 
   1   2  12       17.56       19.73      1.53 o 
   2   2  12       87.13       85.58      2.94 o 
   3   2  12       14.86       13.83      3.17 o 
   4   2  12       59.15       59.74      4.11 o 
   5   2  12       20.47       26.04      3.53 o 
   6   2  12       51.51       62.53      5.98 o 
   7   2  12        9.34       11.89      4.71 o 
   0   3  12      107.68       93.50      4.29 o 
   1   3  12      121.99      133.32      3.65 o 
   2   3  12        0.67        1.56      0.96 o 
   3   3  12       44.20       42.59      3.33 o 
   4   3  12       89.06       86.93      5.10 o 
   5   3  12       35.04       35.32      3.69 o 
   6   3  12       30.77       40.03      5.08 o 
   7   3  12        3.12        5.06      3.90 o 
   0   4  12       17.08       18.76      2.29 o 
   1   4  12      105.97      102.01      3.26 o 
   2   4  12        4.03        7.93      1.71 o 
   3   4  12       19.71       12.85      1.85 o 
   4   4  12       64.96       62.81      4.43 o 
   5   4  12       17.88       18.43      3.70 o 
   6   4  12       20.25       22.72      4.57 o 
   7   4  12        8.88       16.99      5.34 o 
   0   5  12        3.27       -1.61      1.62 o 
   1   5  12       41.47       40.10      2.33 o 
   2   5  12       25.68       27.17      2.03 o 
   3   5  12      270.66      259.66      8.23 o 
   4   5  12       66.02       62.55      4.37 o 
   5   5  12        4.84        3.60      2.40 o 
   6   5  12        3.89        4.78      2.91 o 
   0   6  12      596.50      598.23     17.79 o 
   1   6  12       19.39       17.40      2.10 o 
   2   6  12       27.35       31.61      2.53 o 
   3   6  12       55.54       65.07      4.74 o 
   4   6  12        7.71        6.00      2.42 o 
   5   6  12        5.57        3.91      2.58 o 
   6   6  12       15.77       13.54      4.34 o 
   0   7  12       82.18       81.29      5.16 o 
   1   7  12       38.53       41.63      2.93 o 
   2   7  12       93.34       84.28      4.34 o 
   3   7  12       64.78       63.80      4.81 o 
   4   7  12       33.17       32.78      3.86 o 
   5   7  12        2.66        0.77      2.35 o 
   6   7  12        9.35        4.18      3.64 o 
   0   8  12       16.76       17.52      3.62 o 
   1   8  12       10.43       12.85      2.14 o 
   2   8  12       47.92       51.43      4.08 o 
   3   8  12       15.82       19.98      3.57 o 
   4   8  12        4.30        8.09      2.94 o 
   5   8  12        1.78        5.23      3.09 o 
   6   8  12        0.72       -3.95      3.95 o 
   0   9  12       29.64       31.14      4.67 o 
   1   9  12        0.53       -1.58      1.70 o 
   2   9  12       13.24       10.03      2.43 o 
   3   9  12       38.37       40.31      4.39 o 
   4   9  12        9.61       16.91      4.36 o 
   5   9  12        0.46       11.22      4.39 o 
   0  10  12        7.87       11.27      3.65 o 
   1  10  12        5.69        8.78      2.49 o 
   2  10  12        0.01        3.43      2.87 o 
   3  10  12        0.80        4.53      2.63 o 
   4  10  12        3.86        9.54      3.20 o 
   5  10  12        0.03        4.43      3.70 o 
   0  11  12        0.00        9.85      5.88 o 
   1  11  12        6.48       13.93      3.06 o 
   2  11  12        6.53       11.08      3.54 o 
   3  11  12        3.12        7.79      6.12 o 
   4  11  12        0.39       -0.06      2.86 o 
   0  12  12       13.42        7.01      4.24 o 
   1  12  12        1.89        4.14      3.10 o 
   2  12  12        4.16        5.29      3.23 o 
   3  12  12        2.31       10.04      4.06 o 
   4  12  12        0.41        9.74      6.33 o 
   0  13  12        1.67       -2.67      4.65 o 
   1  13  12        5.82        7.32      3.93 o 
   2  13  12        2.79        2.45      3.48 o 
   3  13  12       10.82       12.35      4.99 o 
   0  14  12        0.05        1.66      6.93 o 
   1  14  12        2.81        1.33      3.68 o 
   1   0  13       57.79       47.40      3.27 o 
   2   0  13        0.53        3.93      2.11 o 
   3   0  13       40.37       43.55      4.54 o 
   4   0  13        9.65        8.93      2.72 o 
   5   0  13        1.02        2.75      3.51 o 
   6   0  13       18.77       14.10      5.24 o 
   7   0  13       18.02       18.37     11.36 o 
   0   1  13       15.88       20.84      3.58 o 
   1   1  13       14.30       17.17      2.06 o 
   2   1  13       22.01       19.73      2.27 o 
   3   1  13       36.83       45.12      3.62 o 
   4   1  13       38.10       34.47      3.38 o 
   5   1  13       18.01       17.43      3.34 o 
   6   1  13       11.67       10.19      3.48 o 
   7   1  13        0.05       -0.36      2.94 o 
   0   2  13       42.20       39.62      3.03 o 
   1   2  13       28.37       26.43      2.32 o 
   2   2  13        3.75       10.01      2.51 o 
   3   2  13       34.94       42.18      2.90 o 
   4   2  13       24.91       28.53      3.36 o 
   5   2  13       16.25       15.31      3.01 o 
   6   2  13        5.78        4.09      2.94 o 
   7   2  13        0.66        1.66      3.30 o 
   0   3  13      216.01      189.61      7.08 o 
   1   3  13        2.11        2.95      1.22 o 
   2   3  13       21.87       17.73      1.90 o 
   3   3  13       73.79       74.22      3.80 o 
   4   3  13        3.76       12.07      4.65 o 
   5   3  13       17.56       24.75      3.61 o 
   6   3  13       38.89       37.87      5.72 o 
   7   3  13        0.55       -1.31      3.39 o 
   0   4  13        3.71        1.42      2.34 o 
   1   4  13       84.61       76.39      3.07 o 
   2   4  13        8.03       10.71      2.44 o 
   3   4  13       21.40       22.42      2.83 o 
   4   4  13       52.68       56.78      4.50 o 
   5   4  13        0.10        5.41      2.54 o 
   6   4  13        3.33       -0.93      3.13 o 
   0   5  13     1186.65     1159.64     33.63 o 
   1   5  13       23.94       29.35      2.11 o 
   2   5  13        4.41        7.26      1.84 o 
   3   5  13      184.82      171.10      6.45 o 
   4   5  13       14.50       17.27      5.52 o 
   5   5  13        0.68        0.00      2.02 o 
   6   5  13        5.26        2.72      3.17 o 
   0   6  13      165.85      161.22      7.53 o 
   1   6  13      199.59      194.32      6.40 o 
   2   6  13        6.96        6.71      1.85 o 
   3   6  13      108.38       95.86      5.44 o 
   4   6  13       71.30       67.45      5.82 o 
   5   6  13        0.07        3.07      2.55 o 
   6   6  13        6.37        1.18      2.85 o 
   0   7  13       46.75       41.79      4.00 o 
   1   7  13      132.21      122.38      4.80 o 
   2   7  13       20.19       21.11      3.10 o 
   3   7  13       49.00       56.35      4.68 o 
   4   7  13       11.26       14.47      3.68 o 
   5   7  13        2.43        8.85      3.76 o 
   6   7  13        4.47        2.67      3.71 o 
   0   8  13       29.35       41.42      4.99 o 
   1   8  13       14.25       20.64      2.98 o 
   2   8  13       52.73       46.65      4.18 o 
   3   8  13        3.17        4.01      2.39 o 
   4   8  13        1.87        7.28      3.30 o 
   5   8  13       14.11       13.78      3.92 o 
   0   9  13       17.02        9.47      3.55 o 
   1   9  13        0.75        4.48      3.05 o 
   2   9  13        1.75        8.65      3.40 o 
   3   9  13        6.69        9.57      2.89 o 
   4   9  13       10.46        4.82      3.35 o 
   5   9  13        0.35        8.07      3.87 o 
   0  10  13        1.88        6.70      3.65 o 
   1  10  13        0.69        0.32      1.71 o 
   2  10  13        1.73        1.68      2.37 o 
   3  10  13        1.44        5.59      3.75 o 
   4  10  13        3.46        5.67      3.53 o 
   0  11  13        2.28        9.71      4.03 o 
   1  11  13        1.43        9.03      3.54 o 
   2  11  13        1.05        6.84      3.39 o 
   3  11  13        3.16        7.42      4.63 o 
   4  11  13        0.55       10.70      5.77 o 
   0  12  13        0.03        4.28      3.61 o 
   1  12  13        1.73        6.05      3.51 o 
   2  12  13        3.11        1.11      2.78 o 
   3  12  13        2.64        5.42      3.79 o 
   0  13  13        2.48       18.75     11.05 o 
   1  13  13        0.14       -1.98      3.29 o 
   2  13  13        0.99        2.50      3.43 o 
   0   0  14       20.11       19.33      4.59 o 
   1   0  14        0.89        2.67      4.68 o 
   2   0  14       13.80       21.49      3.31 o 
   3   0  14       14.19       14.20      3.39 o 
   4   0  14        0.30        0.93      2.57 o 
   5   0  14        0.01       -2.13      3.07 o 
   6   0  14        3.90        3.29      3.98 o 
   0   1  14       48.19       46.13      3.42 o 
   1   1  14       44.46       46.33      3.06 o 
   2   1  14        9.15       19.15      3.07 o 
   3   1  14       28.09       37.64      5.05 o 
   4   1  14        0.16        2.09      1.94 o 
   5   1  14        3.89        6.31      2.79 o 
   6   1  14        0.06        1.32      2.40 o 
   0   2  14        0.16       -0.61      1.51 o 
   1   2  14       33.76       31.54      2.29 o 
   2   2  14       10.27       16.22      2.61 o 
   3   2  14       36.61       33.11      2.77 o 
   4   2  14       14.25        9.18      2.48 o 
   5   2  14        7.45        8.38      2.96 o 
   6   2  14        0.10        6.87      3.26 o 
   0   3  14      120.69      118.49      5.85 o 
   1   3  14       14.34       21.38      2.10 o 
   2   3  14        2.47        3.83      1.88 o 
   3   3  14       13.67       12.92      2.15 o 
   4   3  14        1.28        1.70      1.93 o 
   5   3  14        7.48        3.01      2.15 o 
   6   3  14        1.64        2.49      3.14 o 
   0   4  14       24.71       22.83      3.00 o 
   1   4  14      103.47      114.49      4.59 o 
   2   4  14       12.30       13.78      2.21 o 
   3   4  14      102.10       84.33      5.08 o 
   4   4  14       30.19       26.64      3.36 o 
   5   4  14        3.20        0.41      2.17 o 
   6   4  14        3.03       -1.70      3.24 o 
   0   5  14        5.55       -1.47      2.69 o 
   1   5  14       84.58       83.45      3.97 o 
   2   5  14       23.75       22.53      2.15 o 
   3   5  14        3.34        8.81      2.19 o 
   4   5  14       15.59        8.65      3.06 o 
   5   5  14        1.69        0.46      2.27 o 
   6   5  14       13.34       13.09      5.66 o 
   0   6  14       21.65       18.05      2.94 o 
   1   6  14      155.16      143.42      5.42 o 
   2   6  14       14.30       18.69      2.42 o 
   3   6  14       35.74       41.01      4.55 o 
   4   6  14       53.16       57.31      5.51 o 
   5   6  14        4.38        0.45      2.40 o 
   6   6  14        9.33        2.44      3.68 o 
   0   7  14       20.20       18.21      3.70 o 
   1   7  14       15.09       15.79      2.46 o 
   2   7  14       28.00       37.13      3.66 o 
   3   7  14       23.81       21.66      3.49 o 
   4   7  14       35.83       47.04      5.47 o 
   5   7  14        2.28        4.72      3.63 o 
   0   8  14       19.01       14.07      3.80 o 
   1   8  14        7.17        5.64      2.15 o 
   2   8  14       20.18       30.39      4.10 o 
   3   8  14       54.73       58.79      5.05 o 
   4   8  14        9.93       10.15      3.74 o 
   5   8  14        3.02        3.54      3.30 o 
   0   9  14        0.27        3.75      2.93 o 
   1   9  14       14.52       13.29      3.41 o 
   2   9  14       15.94       16.84      3.28 o 
   3   9  14        4.94        3.99      2.65 o 
   4   9  14        2.36        3.21      3.26 o 
   5   9  14        0.65        1.13      3.24 o 
   0  10  14        2.10        2.69      2.99 o 
   1  10  14        0.04        7.31      3.18 o 
   2  10  14        4.80        6.60      3.25 o 
   3  10  14        0.38        4.05      2.80 o 
   4  10  14        0.42        1.53      3.24 o 
   0  11  14        8.89        4.48      3.73 o 
   1  11  14        4.25       12.15      4.22 o 
   2  11  14        5.50       11.92      3.98 o 
   3  11  14        0.09       -0.09      2.60 o 
   0  12  14        3.15        3.91      5.38 o 
   1  12  14        0.00        8.12      4.17 o 
   2  12  14        0.14        6.60      3.78 o 
   3  12  14        3.72        4.84      4.22 o 
   0  13  14        4.53        5.11     10.55 o 
   1  13  14        1.28       -3.07      4.88 o 
   1   0  15       17.06       21.02      3.62 o 
   2   0  15       54.76       55.66      5.29 o 
   3   0  15       70.46       66.70      6.01 o 
   4   0  15        0.28        3.26      2.57 o 
   5   0  15        0.31        4.10      4.03 o 
   6   0  15        2.26        0.25      3.65 o 
   0   1  15       43.50       35.38      3.50 o 
   1   1  15        4.80        3.22      1.62 o 
   2   1  15        5.38        5.12      1.86 o 
   3   1  15        1.81        2.17      1.69 o 
   4   1  15       11.62       15.69      2.91 o 
   5   1  15        4.79        4.50      2.93 o 
   6   1  15        2.92        0.68      2.50 o 
   0   2  15      327.73      327.07     13.52 o 
   1   2  15      177.42      171.37      5.49 o 
   2   2  15        4.21       10.10      2.14 o 
   3   2  15        9.01       15.97      3.39 o 
   4   2  15        9.13       11.27      2.97 o 
   5   2  15        2.33        2.42      2.42 o 
   6   2  15        0.59       -0.94      2.92 o 
   0   3  15      226.58      246.15     11.79 o 
   1   3  15       19.49       22.04      3.07 o 
   2   3  15        1.15        1.45      1.51 o 
   3   3  15        4.36        4.40      1.79 o 
   4   3  15        9.93       12.41      2.88 o 
   5   3  15        0.05        1.83      2.24 o 
   6   3  15        4.68        2.03      3.23 o 
   0   4  15      156.08      147.20      7.97 o 
   1   4  15       79.75       73.01      3.80 o 
   2   4  15        4.86        5.82      1.78 o 
   3   4  15       51.05       44.06      4.08 o 
   4   4  15        0.51       -1.37      1.97 o 
   5   4  15        0.14        3.07      2.51 o 
   6   4  15        4.51        9.18      4.67 o 
   0   5  15        4.77        1.93      1.91 o 
   1   5  15       34.03       37.21      2.95 o 
   2   5  15       14.41       16.35      2.19 o 
   3   5  15       25.03       22.98      3.80 o 
   4   5  15        1.67        0.48      2.38 o 
   5   5  15        0.65        1.62      2.53 o 
   6   5  15       10.77        9.69      4.57 o 
   0   6  15       22.27       20.80      3.08 o 
   1   6  15       10.68        7.58      1.88 o 
   2   6  15       22.91       23.83      2.69 o 
   3   6  15       10.07       11.87      3.24 o 
   4   6  15        3.34        4.28      2.83 o 
   5   6  15        1.34        2.71      2.70 o 
   0   7  15        0.12       -0.80      2.21 o 
   1   7  15        3.45        1.30      1.62 o 
   2   7  15        5.07        8.26      3.26 o 
   3   7  15       39.46       45.92      5.39 o 
   4   7  15       33.43       28.04      5.43 o 
   5   7  15        0.27        1.54      2.79 o 
   0   8  15      127.25      134.41      9.92 o 
   1   8  15        5.19        4.36      2.33 o 
   2   8  15        9.52       10.30      3.58 o 
   3   8  15       46.88       52.67      5.88 o 
   4   8  15       16.04       14.11      4.20 o 
   5   8  15        2.22        2.49      3.28 o 
   0   9  15       15.01       14.58      4.35 o 
   1   9  15        5.58        6.98      2.72 o 
   2   9  15       10.30       20.81      4.09 o 
   3   9  15       35.61       29.90      5.17 o 
   4   9  15        4.47       10.64      4.26 o 
   0  10  15        1.06        2.97      4.05 o 
   1  10  15        1.71        7.10      3.54 o 
   2  10  15       18.82       15.84      4.05 o 
   3  10  15        5.12        7.75      3.88 o 
   4  10  15        1.89       -0.17      2.79 o 
   0  11  15        0.08       -3.15      4.35 o 
   1  11  15        0.80        7.01      3.65 o 
   2  11  15        6.28        7.71      3.79 o 
   3  11  15        2.74        4.38      4.10 o 
   0  12  15        0.19        6.36      6.75 o 
   1  12  15        0.45       10.56      4.77 o 
   2  12  15        0.24        7.77      4.49 o 
   0   0  16       14.53       32.27      6.58 o 
   1   0  16       55.02       55.44      5.39 o 
   2   0  16       51.14       52.58      5.42 o 
   3   0  16        0.02       -3.80      3.80 o 
   4   0  16        0.21       -1.03      3.16 o 
   5   0  16       16.90       18.61      5.84 o 
   6   0  16       12.77        3.02      4.62 o 
   0   1  16        8.40        4.91      2.12 o 
   1   1  16       37.88       37.44      3.34 o 
   2   1  16       19.99       24.18      2.99 o 
   3   1  16       42.41       45.21      3.76 o 
   4   1  16        8.19        6.20      2.55 o 
   5   1  16        2.73        2.28      2.67 o 
   6   1  16        4.03        5.05      3.59 o 
   0   2  16      213.23      196.98     10.61 o 
   1   2  16       30.83       34.63      3.16 o 
   2   2  16       19.03       20.40      3.27 o 
   3   2  16        2.10        4.17      2.02 o 
   4   2  16        9.76       10.10      2.92 o 
   5   2  16        0.35        4.29      2.82 o 
   6   2  16        4.81        3.09      3.33 o 
   0   3  16      193.47      189.06      9.92 o 
   1   3  16       33.77       38.31      3.32 o 
   2   3  16       79.82       90.21      4.88 o 
   3   3  16       10.76        9.40      2.49 o 
   4   3  16       30.69       24.28      3.59 o 
   5   3  16        7.51        7.38      3.96 o 
   6   3  16        4.46        1.82      3.39 o 
   0   4  16       31.17       39.76      4.53 o 
   1   4  16       64.19       56.43      3.66 o 
   2   4  16       56.93       65.13      4.22 o 
   3   4  16       15.94       17.96      3.50 o 
   4   4  16        4.66        2.51      2.55 o 
   5   4  16        0.34       -1.00      2.47 o 
   6   4  16        5.10        5.79      4.04 o 
   0   5  16        2.65        8.17      2.52 o 
   1   5  16        9.49       11.57      2.29 o 
   2   5  16        7.12        4.94      2.02 o 
   3   5  16       13.77       25.40      5.42 o 
   4   5  16        3.11        6.71      3.12 o 
   5   5  16        3.29        0.99      2.46 o 
   0   6  16       17.41       13.37      2.91 o 
   1   6  16        4.93        8.72      2.07 o 
   2   6  16        1.98        2.18      1.84 o 
   3   6  16        1.71        0.90      2.32 o 
   4   6  16        0.60       -1.76      2.58 o 
   5   6  16        0.21       -1.76      2.94 o 
   0   7  16       13.88        9.79      6.68 o 
   1   7  16       28.84       29.36      3.17 o 
   2   7  16        6.56        7.96      2.98 o 
   3   7  16        6.39        2.77      2.71 o 
   4   7  16       13.75       16.88      4.65 o 
   5   7  16        1.47        2.87      3.22 o 
   0   8  16       10.10       15.05      5.51 o 
   1   8  16        0.83        2.47      2.33 o 
   2   8  16        0.37       -0.12      1.88 o 
   3   8  16       16.67       16.18      4.27 o 
   4   8  16        4.26        9.71      3.91 o 
   0   9  16       10.98       22.47      7.97 o 
   1   9  16        0.79        7.26      3.18 o 
   2   9  16       14.24       14.46      3.63 o 
   3   9  16       20.64       22.03      5.29 o 
   4   9  16        2.23       10.56      4.84 o 
   0  10  16        1.38        6.82      4.82 o 
   1  10  16        1.67        3.79      3.94 o 
   2  10  16       15.03       19.06      6.26 o 
   3  10  16       15.44       13.73      5.09 o 
   0  11  16       14.40       17.72      8.09 o 
   1  11  16        3.44       16.11      6.02 o 
   2  11  16       11.33       20.04      5.25 o 
   0  12  16        0.12       -2.30      6.00 o 
   1  12  16       12.20       18.11      6.32 o 
   1   0  17       40.31       38.23      5.33 o 
   2   0  17       52.30       48.72      5.60 o 
   3   0  17       18.10       12.26      4.52 o 
   4   0  17        8.93        9.84      4.94 o 
   5   0  17        2.04        4.23      4.52 o 
   6   0  17        1.93        8.57      5.77 o 
   0   1  17       39.30       52.61      6.55 o 
   1   1  17      122.08      135.52      6.42 o 
   2   1  17       16.59       19.12      2.97 o 
   3   1  17        9.40        6.55      2.61 o 
   4   1  17        2.21        3.68      2.54 o 
   5   1  17        0.27        2.54      2.91 o 
   6   1  17        2.95        3.76      3.86 o 
   0   2  17      106.07      103.83      7.62 o 
   1   2  17       22.29       28.49      3.10 o 
   2   2  17        8.04       19.90      3.16 o 
   3   2  17       26.73       23.32      3.36 o 
   4   2  17        1.71       -1.91      2.21 o 
   5   2  17        0.81        1.05      2.49 o 
   0   3  17       14.38        7.90      3.07 o 
   1   3  17       14.69       18.92      2.84 o 
   2   3  17        0.48        1.46      1.74 o 
   3   3  17        0.81        1.64      2.13 o 
   4   3  17        6.75        5.69      2.67 o 
   5   3  17        0.99       -1.77      2.87 o 
   0   4  17        4.22        3.66      2.69 o 
   1   4  17       40.90       41.04      3.63 o 
   2   4  17        4.33        4.75      2.06 o 
   3   4  17        1.34        8.70      2.98 o 
   4   4  17        1.65        3.18      2.75 o 
   5   4  17        0.28        4.57      3.42 o 
   0   5  17        0.97        4.15      2.87 o 
   1   5  17        8.25       10.68      2.63 o 
   2   5  17        2.93        2.41      1.96 o 
   3   5  17        3.04       -2.54      2.62 o 
   4   5  17        4.83       12.59      5.34 o 
   5   5  17        2.19       -1.61      3.04 o 
   0   6  17        2.47        0.26      2.11 o 
   1   6  17        0.25        1.19      1.77 o 
   2   6  17        9.18        8.21      3.39 o 
   3   6  17        0.25        3.17      3.08 o 
   4   6  17        1.07        0.05      2.34 o 
   5   6  17        0.06        1.80      3.33 o 
   0   7  17        2.16        3.13      4.41 o 
   1   7  17        2.87        4.05      2.42 o 
   2   7  17        1.56        6.85      3.58 o 
   3   7  17        0.75        1.84      2.76 o 
   4   7  17        0.21       -0.81      2.96 o 
   0   8  17       11.16       17.80      5.39 o 
   1   8  17        0.30        3.44      2.37 o 
   2   8  17        2.87       13.75      5.69 o 
   3   8  17        2.64        1.55      2.66 o 
   4   8  17        1.51        2.11      3.14 o 
   0   9  17        1.65       -1.49      3.39 o 
   1   9  17        3.86       12.36      4.11 o 
   2   9  17        1.29        1.50      3.24 o 
   3   9  17       10.83       15.96      4.91 o 
   0  10  17        2.02        8.48      6.35 o 
   1  10  17        0.34       -4.93      5.11 o 
   2  10  17       24.11       30.36      6.60 o 
   3  10  17        2.26       -1.20      3.56 o 
   0  11  17        2.12       20.01     13.63 o 
   1  11  17        8.40        6.27      5.80 o 
   2  11  17        6.72        5.77      4.81 o 
   0   0  18      365.76      413.52     32.09 o 
   1   0  18      128.05      133.24      9.10 o 
   2   0  18       12.54        6.88      3.69 o 
   3   0  18        3.14        4.85      3.98 o 
   4   0  18        2.24       11.05      6.29 o 
   5   0  18        3.79       -0.18      3.64 o 
   0   1  18        1.66        1.35      2.98 o 
   1   1  18       55.03       57.71      4.57 o 
   2   1  18       10.51       11.90      3.38 o 
   3   1  18       15.49        9.01      3.08 o 
   4   1  18        5.12        9.02      3.53 o 
   5   1  18        0.79        4.54      3.92 o 
   0   2  18        0.61        3.51      2.65 o 
   1   2  18       24.85       24.21      3.19 o 
   2   2  18       19.27       19.72      3.19 o 
   3   2  18       14.21       10.37      4.21 o 
   4   2  18        6.66        5.79      2.92 o 
   5   2  18        5.31        2.56      3.50 o 
   0   3  18        1.08        0.71      2.13 o 
   1   3  18        3.55        7.75      2.34 o 
   2   3  18       58.88       66.14      5.02 o 
   3   3  18       10.44        6.31      2.75 o 
   4   3  18        0.14       -0.12      2.26 o 
   5   3  18        3.76       -0.59      2.65 o 
   0   4  18        0.06       11.39      5.12 o 
   1   4  18       11.34       11.60      2.55 o 
   2   4  18        9.69        8.84      2.53 o 
   3   4  18        0.22        3.79      2.89 o 
   4   4  18        1.40        6.02      3.35 o 
   5   4  18        0.11        3.63      3.58 o 
   0   5  18        2.63        5.16      3.14 o 
   1   5  18       12.45       17.94      3.70 o 
   2   5  18        0.27        2.36      2.63 o 
   3   5  18        1.33        1.44      2.69 o 
   4   5  18        1.86        1.31      2.48 o 
   5   5  18        3.68        1.94      3.59 o 
   0   6  18        6.33        7.83      4.26 o 
   1   6  18        5.64       13.38      3.76 o 
   2   6  18        2.77       11.45      4.97 o 
   3   6  18        1.23        0.11      2.59 o 
   4   6  18        1.78        2.24      2.97 o 
   0   7  18        0.10        1.60      3.29 o 
   1   7  18        0.67       -1.47      2.67 o 
   2   7  18        0.10       -0.65      2.49 o 
   3   7  18        0.60        4.25      3.24 o 
   4   7  18        0.04       -3.97      3.98 o 
   0   8  18        1.35        1.16      3.26 o 
   1   8  18        3.03        3.95      3.43 o 
   2   8  18        1.25        0.27      2.94 o 
   3   8  18        2.31       -1.02      3.26 o 
   0   9  18        0.07        4.33      4.58 o 
   1   9  18        0.83        1.79      3.38 o 
   2   9  18        6.79       12.65      5.03 o 
   3   9  18        0.14        3.65      3.94 o 
   0  10  18        4.57        7.77      6.11 o 
   1  10  18        3.56        4.20      4.21 o 
   2  10  18        2.15       -0.98      3.53 o 
   1   0  19       22.37       23.70      5.24 o 
   2   0  19       28.93       34.68      5.90 o 
   3   0  19        1.95       -0.69      3.42 o 
   4   0  19       15.81       13.03      5.80 o 
   5   0  19        9.50       11.65      5.67 o 
   0   1  19       38.05       34.16      9.14 o 
   1   1  19       39.33       35.86      3.83 o 
   2   1  19       11.10        8.35      2.54 o 
   3   1  19        2.91        1.85      2.05 o 
   4   1  19        0.61       -1.59      2.72 o 
   5   1  19        1.08        4.39      4.18 o 
   0   2  19        1.51       -3.52      4.01 o 
   1   2  19        1.84        4.72      2.37 o 
   2   2  19       36.56       33.03      4.13 o 
   3   2  19        1.35        3.51      2.54 o 
   4   2  19        7.14        2.91      3.05 o 
   5   2  19        4.26        4.14      3.98 o 
   0   3  19        0.19       -0.30      2.99 o 
   1   3  19       11.50       13.29      3.26 o 
   2   3  19       51.08       64.47      5.34 o 
   3   3  19        0.29        0.65      2.16 o 
   4   3  19        0.37       -1.41      2.97 o 
   5   3  19        5.56       13.27      4.98 o 
   0   4  19        0.53       -1.50      3.36 o 
   1   4  19       23.59       22.40      3.90 o 
   2   4  19        3.64        1.48      2.05 o 
   3   4  19        6.29        5.20      3.03 o 
   4   4  19        0.03       -0.83      2.58 o 
   0   5  19        4.02        6.09      3.26 o 
   1   5  19        0.42        1.30      2.20 o 
   2   5  19        1.80        0.10      2.58 o 
   3   5  19        2.26        1.89      2.77 o 
   4   5  19        0.93       -0.57      2.50 o 
   0   6  19        0.26        1.52      3.28 o 
   1   6  19        0.33        5.15      2.92 o 
   2   6  19        0.67        6.10      3.50 o 
   3   6  19        1.21        8.27      3.78 o 
   4   6  19        0.68        2.55      3.39 o 
   0   7  19        0.29       -2.37      3.67 o 
   1   7  19        3.02        0.55      3.09 o 
   2   7  19        6.30        4.67      3.75 o 
   3   7  19        0.49        1.17      3.34 o 
   0   8  19        0.50        6.62      5.81 o 
   1   8  19        3.18       -0.49      3.79 o 
   2   8  19        1.17        1.89      3.50 o 
   3   8  19        0.22       -0.96      3.75 o 
   0   9  19        0.63       -6.25      8.25 o 
   1   9  19        8.79        1.17      3.97 o 
   2   9  19        0.87        2.07      4.13 o 
   0  10  19        0.45       -0.97      6.65 o 
   0   0  20       37.46       31.82      9.32 o 
   1   0  20        0.13        3.16      3.43 o 
   2   0  20        1.60        0.37      2.81 o 
   3   0  20        1.78        5.80      4.76 o 
   4   0  20        0.03        8.83      8.43 o 
   0   1  20        7.97        9.88      4.25 o 
   1   1  20        3.87        2.41      2.55 o 
   2   1  20        0.07        1.30      2.21 o 
   3   1  20        3.47        4.95      2.67 o 
   4   1  20        2.35        7.74      3.87 o 
   0   2  20        0.03       -2.82      3.75 o 
   1   2  20       22.90       27.62      4.11 o 
   2   2  20       46.38       46.87      4.57 o 
   3   2  20        1.72        5.96      3.14 o 
   4   2  20        1.19        2.47      3.24 o 
   0   3  20        5.56        7.37      4.46 o 
   1   3  20       16.45       18.41      3.86 o 
   2   3  20        7.69       10.94      2.94 o 
   3   3  20        0.52        0.25      2.81 o 
   4   3  20        0.09        0.59      3.12 o 
   0   4  20        0.00        4.33      3.78 o 
   1   4  20       19.10       23.14      4.05 o 
   2   4  20        5.64        7.47      3.57 o 
   3   4  20        3.16       10.13      5.02 o 
   4   4  20        1.00        4.38      3.60 o 
   0   5  20        1.09        3.56      8.15 o 
   1   5  20       17.23       21.67      5.48 o 
   2   5  20        3.70        5.98      3.83 o 
   3   5  20        2.38        9.26      4.06 o 
   0   6  20        0.09        1.85      4.34 o 
   1   6  20        0.06        3.31      3.65 o 
   2   6  20        3.93       -0.94      2.75 o 
   3   6  20        2.27       -0.64      3.13 o 
   0   7  20        0.07        8.83     11.29 o 
   1   7  20        1.67        3.50      4.66 o 
   2   7  20        4.63        3.71      4.03 o 
   3   7  20        0.42        4.45      4.42 o 
   0   8  20        0.00        3.38      7.16 o 
   1   8  20        0.56       16.30      6.44 o 
   2   8  20        2.67       -0.91      3.54 o 
   0   9  20        0.01        4.25      7.23 o 
   1   0  21        0.25        3.56      4.01 o 
   2   0  21        9.71        4.39      4.41 o 
   3   0  21        0.48        9.70      5.81 o 
   4   0  21        3.53        5.54      4.87 o 
   0   1  21        1.20        0.48      3.70 o 
   1   1  21        0.80        0.17      2.13 o 
   2   1  21        3.92        9.50      4.29 o 
   3   1  21        0.53        6.84      3.40 o 
   4   1  21        2.75        5.48      3.91 o 
   0   2  21        0.13       -2.63      5.31 o 
   1   2  21       19.71        9.63      3.91 o 
   2   2  21        6.99       11.59      3.62 o 
   3   2  21        5.76        4.06      3.27 o 
   4   2  21        0.85        3.95      3.94 o 
   0   3  21        1.58        2.56      4.05 o 
   1   3  21        6.29       -0.06      2.20 o 
   2   3  21        0.47        2.95      3.01 o 
   3   3  21        0.08       -1.46      3.17 o 
   0   4  21        2.14       -0.46      3.45 o 
   1   4  21       21.02       17.29      4.41 o 
   2   4  21        4.43        6.58      3.54 o 
   3   4  21        1.70       -0.67      3.06 o 
   0   5  21        0.56       -0.66      3.85 o 
   1   5  21        4.11        9.64      6.91 o 
   2   5  21       14.18        9.33      4.31 o 
   3   5  21        1.35        6.57      4.70 o 
   0   6  21        0.28       -0.98      4.26 o 
   1   6  21        6.81        3.16      4.36 o 
   2   6  21        4.66       -0.26      3.38 o 
   0   7  21        0.04        1.43      5.43 o 
   1   7  21        3.49        6.92      4.86 o 
   2   7  21        4.57       -0.38      3.89 o 
   0   8  21        0.89       16.89     11.06 o 
   0   0  22        3.84        4.44      9.23 o 
   1   0  22        4.00        4.59      4.39 o 
   2   0  22        0.78       -3.85      5.71 o 
   3   0  22        3.68       10.86      7.52 o 
   0   1  22        0.29       -1.89      4.48 o 
   1   1  22        2.65        2.03      3.01 o 
   2   1  22        0.21        4.58      3.61 o 
   3   1  22        0.51        2.04      4.01 o 
   0   2  22        3.35        7.59      4.77 o 
   1   2  22        1.10       -0.27      2.32 o 
   2   2  22        1.41        3.83      3.67 o 
   3   2  22        3.69       -5.17      5.17 o 
   0   3  22        4.47        6.47      4.99 o 
   1   3  22        4.60        3.36      2.90 o 
   2   3  22        1.57        4.77      4.01 o 
   3   3  22        0.25        4.49      4.71 o 
   0   4  22        0.03        4.75      5.83 o 
   1   4  22        2.48        2.92      3.36 o 
   2   4  22        1.26        3.25      3.55 o 
   0   5  22        0.43       -1.50      4.55 o 
   1   5  22        1.27        0.11      3.39 o 
   2   5  22       17.42       20.04     11.61 o 
   0   6  22        1.91        2.73      7.40 o 
   1   6  22        2.81        3.57      4.71 o 
   1   0  23        0.22       -1.95      4.25 o 
   2   0  23        4.64        2.23      5.33 o 
   0   1  23        0.22        3.00      6.37 o 
   1   1  23        0.25        7.49      3.84 o 
   2   1  23        1.12       -0.02      2.89 o 
   0   2  23        0.02        7.38      5.96 o 
   1   2  23        1.45        8.05      3.73 o 
   2   2  23        1.01       11.19      5.13 o 
   0   3  23        0.05        2.47      4.40 o 
   1   3  23        1.25        1.42      4.75 o 
   0   4  23        0.85       11.78      7.37 o 
   1   4  23        2.14        4.36      4.80 o 
   0   0  24        0.37        6.02      7.80 o 
   0   1  24        2.69       11.04      6.24 o 
                                                 
